# Supplementary material for: Measurement of Human Semicircular Canal Spatial Attitude
Source: Front Neurol. 2021 Sep 24;12:741948. doi: 10.3389/fneur.2021.741948 (PMC8498035; doi:10.3389/fneur.2021.741948)
Supplement: Supplementary file 1 [file Data_Sheet_1.ZIP]

Archive with 111 entries (110 files):
- share/
- share/10.stl
- share/10eye.stl
- share/11.stl
- share/11eye.stl
- share/12.stl
- share/12eye.stl
- share/13.stl
- share/13eye.stl
- share/14.stl
- share/14eye.stl
- share/15.stl
- share/15eye.stl
- share/16.stl
- share/16eye.stl
- share/17.stl
- share/17eye.stl
- share/18.stl
- share/18eye.stl
- share/19.stl
- share/19eye.stl
- share/2.stl
- share/20.stl
- share/20eye.stl
- share/21.stl
- share/21eye.stl
- share/22.stl
- share/22eye.stl
- share/23.stl
- share/23eye.stl
- share/24.stl
- share/24eye.stl
- share/25.stl
- share/25eye.stl
- share/26.stl
- share/26eye.stl
- share/27.stl
- share/27eye.stl
- share/28.stl
- share/28eye.stl
- share/29.stl
- share/29eye.stl
- share/2eye.stl
- share/3.stl
- share/30.stl
- share/30eye.stl
- share/31.stl
- share/31eye.stl
- share/32.stl
- share/32eye.stl
- share/33.stl
- share/33eye.stl
- share/34.stl
- share/34eye.stl
- share/35.stl
- share/35eye.stl
- share/36.stl
- share/36eye.stl
- share/37.stl
- share/37eye.stl
- share/38.stl
- share/38eye.stl
- share/39.stl
- share/39eye.stl
- share/3eye.stl
- share/4.stl
- share/40.stl
- share/40eye.stl
- share/41.stl
- share/41eye.stl
- share/42.stl
- share/42eye.stl
- share/43.stl
- share/43eye.stl
- share/44.stl
- share/44eye.stl
- share/45.stl
- share/45eye.stl
- share/46.stl
- share/46eye.stl
- share/47.stl
- share/47eye.stl
- share/48.stl
- share/48eye.stl
- share/49.stl
- share/49eye.stl
- share/4eye.stl
- share/5.stl
- share/50.stl
- share/50eye.stl
- share/51.stl
- share/51eye.stl
- share/52.stl
- share/52eye.stl
- share/53.stl
- share/53eye.stl
- share/54.stl
- share/54eye.stl
- share/55.stl
- share/55eye.stl
- share/56.stl
- share/56eye.stl
- share/5eye.stl
- share/6.stl
- share/6eye.stl
- share/7.stl
- share/7eye.stl
- share/8.stl
- share/8eye.stl
- share/9.stl
- share/9eye.stl
