# Supplementary material for: Measurement of Human Semicircular Canal Spatial Attitude
Source: Front Neurol. 2021 Sep 24;12:741948. doi: 10.3389/fneur.2021.741948 (PMC8498035; doi:10.3389/fneur.2021.741948)
Supplement: Supplementary file 2 [file Data_Sheet_2.ZIP]

Archive with 1 entries (1 files):
- centerline.py
