# Supplementary material for: Measurement of Human Semicircular Canal Spatial Attitude
Source: Front Neurol. 2021 Sep 24;12:741948. doi: 10.3389/fneur.2021.741948 (PMC8498035; doi:10.3389/fneur.2021.741948)
Supplement: Supplementary file 2 [file Data_Sheet_2.ZIP › centerline.py]

center_line={2: [array([[101.56557  ,  88.82693  ,  14.503136 ],
         [101.59889  ,  88.876656 ,  14.531078 ],
         [101.60547  ,  88.888275 ,  14.535183 ],
         [101.61186  ,  88.89567  ,  14.537493 ],
         [101.61947  ,  88.90152  ,  14.539708 ],
         [101.62573  ,  88.91175  ,  14.545565 ],
         [101.63108  ,  88.92158  ,  14.552993 ],
         [101.637665 ,  88.935616 ,  14.560149 ],
         [101.64459  ,  88.95116  ,  14.569221 ],
         [101.65381  ,  88.97167  ,  14.577325 ],
         [101.66764  ,  88.99312  ,  14.587037 ],
         [101.68888  ,  89.01384  ,  14.600194 ],
         [101.70864  ,  89.02839  ,  14.611542 ],
         [101.73161  ,  89.055115 ,  14.629384 ],
         [101.75052  ,  89.0781   ,  14.648182 ],
         [101.77538  ,  89.102005 ,  14.669833 ],
         [101.807396 ,  89.12829  ,  14.69242  ],
         [101.844284 ,  89.162415 ,  14.724007 ],
         [101.88895  ,  89.19915  ,  14.76584  ],
         [101.9466   ,  89.23938  ,  14.8211775],
         [102.02212  ,  89.31128  ,  14.883445 ],
         [102.08277  ,  89.38233  ,  14.943224 ],
         [102.16264  ,  89.469025 ,  15.034243 ],
         [102.31071  ,  89.60029  ,  15.120633 ],
         [102.473595 ,  89.78483  ,  15.201533 ],
         [102.62394  ,  90.01655  ,  15.339905 ],
         [103.08754  ,  90.3198   ,  15.501445 ],
         [103.71089  ,  90.562485 ,  15.854069 ],
         [104.264885 ,  90.96977  ,  16.295628 ],
         [104.7757   ,  91.36861  ,  17.093884 ],
         [104.78139  ,  91.9003   ,  17.737698 ],
         [105.60709  ,  94.29684  ,  19.615568 ],
         [105.60709  ,  94.29684  ,  19.615568 ],
         [104.26314  ,  95.848236 ,  17.690826 ],
         [104.87756  ,  96.440704 ,  16.853498 ],
         [105.51952  ,  97.30631  ,  16.805246 ],
         [106.085976 ,  98.049515 ,  17.00336  ],
         [106.49726  ,  98.649506 ,  17.193523 ],
         [106.82537  ,  99.14875  ,  17.232521 ],
         [107.175995 ,  99.61841  ,  17.656788 ],
         [107.358505 ,  99.86693  ,  18.363464 ],
         [107.47628  ,  99.96215  ,  19.026285 ],
         [107.52259  ,  99.99446  ,  19.786797 ],
         [107.281944 ,  99.88676  ,  20.57959  ],
         [106.07252  ,  97.30993  ,  21.17656  ],
         [105.60709  ,  94.29684  ,  19.615568 ],
         [105.34009  ,  96.56226  ,  20.41699  ],
         [106.07252  ,  97.30993  ,  21.17656  ],
         [105.60709  ,  94.29684  ,  19.615568 ],
         [107.53746  ,  92.46452  ,  21.565153 ],
         [108.1339   ,  92.761856 ,  22.002441 ],
         [106.07252  ,  97.30993  ,  21.17656  ],
         [108.40541  ,  96.77469  ,  20.21051  ],
         [109.0723   ,  96.18874  ,  20.295816 ],
         [109.4565   ,  95.681496 ,  20.31511  ],
         [109.59513  ,  93.79767  ,  20.664621 ],
         [108.1339   ,  92.761856 ,  22.002441 ],
         [106.07252  ,  97.30993  ,  21.17656  ],
         [103.68844  ,  96.85847  ,  24.611412 ],
         [103.94486  ,  96.48972  ,  25.30003  ],
         [104.10654  ,  96.28207  ,  25.607494 ],
         [104.388    ,  96.016785 ,  25.932993 ],
         [104.61223  ,  95.801216 ,  26.173166 ],
         [104.951225 ,  95.513855 ,  26.40117  ],
         [105.33558  ,  95.26982  ,  26.617443 ],
         [105.636765 ,  94.8521   ,  26.801022 ],
         [105.99466  ,  94.44232  ,  26.81989  ],
         [106.35314  ,  94.12153  ,  26.657976 ],
         [106.67029  ,  93.85354  ,  26.398312 ],
         [107.10574  ,  93.44725  ,  26.074905 ],
         [107.32452  ,  93.145004 ,  25.680044 ],
         [107.40768  ,  92.90751  ,  25.340929 ],
         [107.45166  ,  92.69064  ,  25.076578 ],
         [107.34991  ,  92.01664  ,  24.205173 ],
         [108.1339   ,  92.761856 ,  22.002441 ]], dtype=float32),
  array([[30.913744 , 91.06584  , 20.803919 ],
         [29.830881 , 89.2513   , 22.281418 ],
         [28.95966  , 89.19091  , 22.818882 ],
         [30.913744 , 91.06584  , 20.803919 ],
         [31.306181 , 93.39156  , 19.949635 ],
         [30.455782 , 94.424866 , 20.31616  ],
         [28.95966  , 89.19091  , 22.818882 ],
         [29.36141  , 88.52558  , 24.919567 ],
         [29.071516 , 88.81736  , 25.801651 ],
         [29.061338 , 89.22725  , 26.389639 ],
         [29.060133 , 89.55709  , 26.96304  ],
         [29.37033  , 90.13587  , 27.394148 ],
         [29.52069  , 90.382286 , 27.655413 ],
         [29.77741  , 90.80135  , 27.898178 ],
         [30.046118 , 91.19455  , 27.893322 ],
         [30.24175  , 91.51359  , 27.830023 ],
         [30.369133 , 91.9234   , 27.680998 ],
         [30.654736 , 92.37948  , 27.537235 ],
         [31.301245 , 92.91863  , 27.47845  ],
         [32.029316 , 93.34836  , 26.931143 ],
         [32.238503 , 93.61687  , 26.602964 ],
         [32.43855  , 93.88373  , 26.25871  ],
         [32.57203  , 94.109566 , 25.933117 ],
         [32.652164 , 94.30042  , 25.576294 ],
         [31.475449 , 95.45446  , 23.024527 ],
         [30.455782 , 94.424866 , 20.31616  ],
         [31.742388 , 95.0589   , 22.299427 ],
         [31.475449 , 95.45446  , 23.024527 ],
         [28.95966  , 89.19091  , 22.818882 ],
         [27.220398 , 89.66407  , 21.880331 ],
         [26.545189 , 90.93598  , 21.440033 ],
         [26.58648  , 91.7441   , 21.361328 ],
         [26.75469  , 92.30477  , 21.241241 ],
         [26.843044 , 92.685524 , 21.086905 ],
         [26.982191 , 93.02821  , 20.914743 ],
         [27.206081 , 93.46062  , 20.77519  ],
         [28.173103 , 93.929665 , 20.601467 ],
         [30.455782 , 94.424866 , 20.31616  ],
         [30.455782 , 94.424866 , 20.31616  ],
         [29.616934 , 95.38164  , 18.488258 ],
         [28.583632 , 96.7751   , 19.960253 ],
         [28.652943 , 97.26168  , 20.5072   ],
         [29.122053 , 96.84461  , 21.629921 ],
         [30.24356  , 96.85049  , 22.184496 ],
         [31.475449 , 95.45446  , 23.024527 ],
         [34.247025 , 87.650345 , 15.66321  ],
         [34.219975 , 87.66149  , 15.686625 ],
         [34.20708  , 87.666664 , 15.696577 ],
         [34.196087 , 87.670456 , 15.7059145],
         [34.18584  , 87.67323  , 15.715565 ],
         [34.175873 , 87.67514  , 15.725752 ],
         [34.16328  , 87.67636  , 15.7369   ],
         [34.147686 , 87.677185 , 15.749227 ],
         [34.130203 , 87.67789  , 15.762723 ],
         [34.112823 , 87.6797   , 15.779797 ],
         [34.094387 , 87.67696  , 15.797947 ],
         [34.07251  , 87.67299  , 15.816881 ],
         [34.049297 , 87.67342  , 15.840349 ],
         [34.02793  , 87.681564 , 15.868673 ],
         [34.0025   , 87.6925   , 15.897419 ],
         [33.976536 , 87.70532  , 15.926922 ],
         [33.948788 , 87.719696 , 15.959975 ],
         [33.91208  , 87.72969  , 15.998238 ],
         [33.875576 , 87.73439  , 16.047724 ],
         [33.84279  , 87.738625 , 16.097616 ],
         [33.80257  , 87.74044  , 16.147263 ],
         [33.755234 , 87.73929  , 16.209103 ],
         [33.698917 , 87.73782  , 16.274092 ],
         [33.637806 , 87.73737  , 16.339886 ],
         [33.574966 , 87.74275  , 16.427881 ],
         [33.450603 , 87.75286  , 16.56473  ],
         [33.30327  , 87.76312  , 16.7555   ],
         [32.7917   , 87.76184  , 17.004936 ],
         [32.167877 , 88.40019  , 17.45926  ],
         [31.470957 , 90.68435  , 20.295015 ],
         [30.913744 , 91.06584  , 20.803919 ]], dtype=float32)],
 3: [array([[100.097626,  82.70935 ,  12.93145 ],
         [100.26958 ,  82.7573  ,  13.101304],
         [100.32441 ,  82.77724 ,  13.138473],
         [100.380936,  82.790215,  13.162912],
         [100.44983 ,  82.822266,  13.217546],
         [100.53499 ,  82.841286,  13.300254],
         [100.62248 ,  82.85261 ,  13.385111],
         [100.727264,  82.859474,  13.510629],
         [100.875404,  82.828674,  13.785646],
         [101.38006 ,  83.226944,  14.130373],
         [101.97515 ,  83.501434,  14.491376],
         [102.65947 ,  83.82777 ,  15.212054],
         [102.91567 ,  84.25791 ,  15.985312],
         [103.459755,  85.59512 ,  17.995213],
         [103.459755,  85.59512 ,  17.995213],
         [104.5022  ,  84.7166  ,  19.414827],
         [105.837456,  84.52832 ,  20.039043],
         [106.39064 ,  84.518105,  20.293488],
         [103.459755,  85.59512 ,  17.995213],
         [102.8692  ,  87.3437  ,  18.074907],
         [103.06164 ,  88.01258 ,  17.996525],
         [106.39064 ,  84.518105,  20.293488],
         [106.09846 ,  84.09134 ,  21.704336],
         [106.53852 ,  84.188614,  22.370134],
         [106.68636 ,  84.43814 ,  23.001032],
         [106.69166 ,  84.644165,  23.535418],
         [106.61655 ,  84.84996 ,  23.898525],
         [106.57987 ,  85.03034 ,  24.248613],
         [106.37444 ,  85.3086  ,  24.598038],
         [106.167244,  85.556694,  24.914215],
         [105.82684 ,  85.85953 ,  25.11032 ],
         [105.59678 ,  86.21888 ,  25.321728],
         [105.3865  ,  86.45402 ,  25.41716 ],
         [105.12494 ,  86.78617 ,  25.437145],
         [104.74708 ,  87.22458 ,  25.419027],
         [104.42431 ,  87.7005  ,  25.21241 ],
         [104.188805,  87.977486,  25.00485 ],
         [103.99247 ,  88.21953 ,  24.817392],
         [103.7747  ,  88.50373 ,  24.583471],
         [103.59377 ,  88.73203 ,  24.34602 ],
         [103.42941 ,  88.94007 ,  24.123528],
         [103.19552 ,  89.20321 ,  23.860346],
         [103.05804 ,  89.38067 ,  23.371843],
         [102.975784,  89.51319 ,  22.992357],
         [102.95664 ,  89.59774 ,  22.59191 ],
         [103.32166 ,  89.89123 ,  21.416496],
         [106.39064 ,  84.518105,  20.293488],
         [107.30285 ,  84.895706,  19.302711],
         [108.06922 ,  85.271904,  19.28428 ],
         [108.616066,  86.245346,  19.103354],
         [108.761   ,  86.95959 ,  18.993385],
         [108.69461 ,  87.59237 ,  18.875898],
         [108.41415 ,  88.19094 ,  18.858976],
         [108.04503 ,  88.724014,  18.873854],
         [107.56884 ,  89.07223 ,  18.863964],
         [107.022484,  89.24362 ,  18.877768],
         [106.551315,  89.29155 ,  18.953938],
         [106.18973 ,  89.375305,  19.050253],
         [105.70816 ,  89.34587 ,  19.168102],
         [104.07905 ,  89.037674,  19.667604],
         [103.06164 ,  88.01258 ,  17.996525],
         [103.674194,  88.57609 ,  19.351341],
         [104.07905 ,  89.037674,  19.667604],
         [103.32166 ,  89.89123 ,  21.416496],
         [103.17129 ,  89.40488 ,  20.562422],
         [104.07905 ,  89.037674,  19.667604],
         [103.06164 ,  88.01258 ,  17.996525],
         [102.640076,  88.389084,  16.280975],
         [103.21749 ,  88.79515 ,  15.640988],
         [103.90673 ,  89.51223 ,  15.629915],
         [104.31389 ,  89.91723 ,  15.596609],
         [104.69751 ,  90.32179 ,  15.618392],
         [105.05985 ,  90.68028 ,  15.642428],
         [105.41934 ,  91.06124 ,  15.688988],
         [105.76128 ,  91.425835,  15.748819],
         [106.08057 ,  91.74111 ,  15.883298],
         [106.43926 ,  92.13702 ,  16.185053],
         [106.690346,  92.40588 ,  16.585478],
         [106.85187 ,  92.590546,  16.985142],
         [106.99526 ,  92.739075,  17.416788],
         [107.096466,  92.89338 ,  17.86049 ],
         [107.09929 ,  92.96369 ,  18.559631],
         [106.96757 ,  92.93248 ,  19.191528],
         [106.69095 ,  92.82457 ,  19.792873],
         [106.4143  ,  92.666954,  20.231417],
         [106.11596 ,  92.43079 ,  20.618528],
         [105.62808 ,  92.06447 ,  21.042572],
         [105.35009 ,  91.82091 ,  21.202461],
         [105.06967 ,  91.63839 ,  21.31988 ],
         [104.70624 ,  91.39842 ,  21.330877],
         [104.361946,  91.151436,  21.340319],
         [104.03329 ,  90.87631 ,  21.332039],
         [103.815796,  90.69069 ,  21.298159],
         [103.32166 ,  89.89123 ,  21.416496]], dtype=float32),
  array([[29.254261 , 84.26912  , 12.448757 ],
         [29.039488 , 84.28774  , 12.588699 ],
         [28.914371 , 84.32035  , 12.694579 ],
         [28.812145 , 84.37154  , 12.789884 ],
         [28.73579  , 84.41633  , 12.88435  ],
         [28.600502 , 84.53245  , 13.001197 ],
         [28.426308 , 84.67943  , 13.108645 ],
         [28.17502  , 84.849655 , 13.235305 ],
         [27.786985 , 85.19129  , 13.502441 ],
         [27.01565  , 85.45111  , 13.810705 ],
         [26.561958 , 85.92987  , 14.565494 ],
         [25.668024 , 87.52031  , 16.625254 ],
         [25.668024 , 87.52031  , 16.625254 ],
         [26.058239 , 89.4067   , 16.60207  ],
         [25.940126 , 90.04318  , 16.413313 ],
         [25.668024 , 87.52031  , 16.625254 ],
         [24.600006 , 86.726944 , 18.171875 ],
         [23.223764 , 86.73212  , 18.710894 ],
         [22.709934 , 86.69706  , 18.900415 ],
         [25.940126 , 90.04318  , 16.413313 ],
         [26.594542 , 90.270645 , 14.8790655],
         [26.173027 , 90.8159   , 14.149065 ],
         [25.410515 , 91.19624  , 13.801199 ],
         [24.974203 , 91.60863  , 13.715773 ],
         [24.62503  , 91.92577  , 13.670655 ],
         [24.293371 , 92.313286 , 13.654287 ],
         [23.964893 , 92.65972  , 13.676733 ],
         [23.645638 , 92.99227  , 13.730906 ],
         [23.297752 , 93.310684 , 14.049967 ],
         [23.001364 , 93.56212  , 14.228562 ],
         [22.789993 , 93.77955  , 14.364056 ],
         [22.5399   , 93.99425  , 14.6618395],
         [22.337683 , 94.2024   , 14.929529 ],
         [22.150396 , 94.42373  , 15.198465 ],
         [21.990467 , 94.652145 , 15.708501 ],
         [21.946587 , 94.8652   , 16.298096 ],
         [22.179045 , 94.86673  , 17.049767 ],
         [22.434647 , 94.82553  , 17.725004 ],
         [22.721773 , 94.724106 , 18.21155  ],
         [22.992233 , 94.57321  , 18.595417 ],
         [23.333937 , 94.29166  , 18.875965 ],
         [23.55757  , 94.133    , 19.061836 ],
         [23.799566 , 93.97924  , 19.188698 ],
         [24.082403 , 93.83421  , 19.291712 ],
         [24.403282 , 93.577995 , 19.36163  ],
         [24.708956 , 93.292465 , 19.398785 ],
         [25.383963 , 92.324776 , 19.758501 ],
         [25.940126 , 90.04318  , 16.413313 ],
         [25.14591  , 90.72983  , 17.613657 ],
         [24.730415 , 91.0486   , 17.781963 ],
         [25.383963 , 92.324776 , 19.758501 ],
         [25.859732 , 91.48743  , 18.85807  ],
         [24.730415 , 91.0486   , 17.781963 ],
         [22.709934 , 86.69706  , 18.900415 ],
         [22.966742 , 86.394    , 20.396715 ],
         [22.38246  , 86.66391  , 21.131691 ],
         [22.126133 , 86.89413  , 21.641867 ],
         [22.116005 , 87.308105 , 22.215097 ],
         [22.186886 , 87.60842  , 22.591536 ],
         [22.321026 , 87.927414 , 22.889381 ],
         [22.44013  , 88.1893   , 23.09017  ],
         [22.557499 , 88.44141  , 23.247839 ],
         [22.823463 , 88.72036  , 23.44481  ],
         [23.112816 , 89.22757  , 23.484781 ],
         [23.472767 , 89.673325 , 23.476522 ],
         [23.830076 , 90.16438  , 23.442223 ],
         [24.196836 , 90.62224  , 23.311066 ],
         [24.505312 , 90.988396 , 23.016472 ],
         [24.673016 , 91.18047  , 22.846813 ],
         [24.807758 , 91.43371  , 22.637905 ],
         [25.06605  , 91.74487  , 22.283865 ],
         [25.234324 , 91.95675  , 21.943563 ],
         [25.34393  , 92.092834 , 21.629923 ],
         [25.437778 , 92.178894 , 21.355167 ],
         [25.52517  , 92.286705 , 21.055244 ],
         [25.383963 , 92.324776 , 19.758501 ],
         [22.709934 , 86.69706  , 18.900415 ],
         [21.855562 , 86.92401  , 17.799862 ],
         [20.798271 , 87.665794 , 17.459883 ],
         [20.478416 , 88.277    , 17.20117  ],
         [20.456676 , 88.90348  , 17.086843 ],
         [20.603765 , 89.46053  , 17.07883  ],
         [20.849123 , 89.936485 , 17.029398 ],
         [21.918825 , 91.107025 , 16.930506 ],
         [22.267008 , 91.06945  , 16.975357 ],
         [23.090412 , 91.07662  , 17.000889 ],
         [24.730415 , 91.0486   , 17.781963 ]], dtype=float32)],
 4: [array([[100.88231 ,  94.5938  ,  17.751827],
         [100.91013 ,  94.59686 ,  17.80333 ],
         [100.92115 ,  94.597916,  17.82031 ],
         [100.92989 ,  94.598595,  17.834908],
         [100.93761 ,  94.59944 ,  17.849539],
         [100.94488 ,  94.600845,  17.86487 ],
         [100.953766,  94.60156 ,  17.882563],
         [100.9654  ,  94.60023 ,  17.904007],
         [100.97962 ,  94.59748 ,  17.929768],
         [100.994446,  94.594284,  17.958385],
         [101.00924 ,  94.58796 ,  17.991432],
         [101.023895,  94.57942 ,  18.029736],
         [101.03733 ,  94.568436,  18.075579],
         [101.04754 ,  94.571144,  18.14151 ],
         [101.06909 ,  94.572845,  18.217093],
         [101.085075,  94.56907 ,  18.304293],
         [101.099594,  94.56381 ,  18.413263],
         [101.149475,  94.53076 ,  18.552284],
         [101.212265,  94.45838 ,  18.821344],
         [101.81664 ,  95.10414 ,  19.067919],
         [102.446815,  95.46081 ,  19.330246],
         [103.043175,  95.94121 ,  19.67903 ],
         [103.39403 ,  96.46264 ,  19.989115],
         [104.417595,  98.58945 ,  21.884699],
         [104.417595,  98.58945 ,  21.884699],
         [103.440285, 100.22152 ,  20.841301],
         [103.88896 , 100.97526 ,  20.236662],
         [104.52513 , 101.62006 ,  20.017519],
         [105.08297 , 102.14842 ,  20.273117],
         [105.26078 , 102.323524,  20.353064],
         [105.46445 , 102.506836,  20.451773],
         [105.693115, 102.72417 ,  20.509869],
         [105.976456, 103.01985 ,  20.579723],
         [106.29182 , 103.333275,  20.64514 ],
         [106.73261 , 103.63597 ,  21.046158],
         [107.04013 , 103.89464 ,  21.564856],
         [107.17162 , 104.05145 ,  21.94151 ],
         [107.27949 , 104.19966 ,  22.361803],
         [107.21348 , 104.246635,  22.921915],
         [107.05713 , 104.252464,  23.490482],
         [106.79571 , 104.21268 ,  24.029217],
         [106.42659 , 104.1288  ,  24.434937],
         [105.98247 , 103.879745,  24.739748],
         [105.43097 , 103.60785 ,  25.041286],
         [104.91035 , 103.31362 ,  25.223602],
         [104.23928 , 102.57244 ,  25.556454],
         [104.417595,  98.58945 ,  21.884699],
         [103.392746, 100.778206,  23.592785],
         [103.44116 , 101.17097 ,  24.09887 ],
         [103.54201 , 101.502945,  24.382204],
         [103.69287 , 101.77926 ,  24.60179 ],
         [103.80586 , 101.990814,  24.801643],
         [103.784676, 101.9498  ,  24.716988],
         [104.23928 , 102.57244 ,  25.556454],
         [104.417595,  98.58945 ,  21.884699],
         [106.43733 ,  96.55162 ,  23.664335],
         [107.14092 ,  96.53662 ,  23.89599 ],
         [104.417595,  98.58945 ,  21.884699],
         [105.78483 , 100.74562 ,  22.36032 ],
         [106.456505, 101.07755 ,  22.358883],
         [107.07717 , 101.07838 ,  22.357332],
         [107.640396, 101.09135 ,  22.36148 ],
         [108.168755, 101.09748 ,  22.35807 ],
         [108.65697 , 101.03744 ,  22.364958],
         [109.18481 , 100.67152 ,  22.362976],
         [109.53737 , 100.24029 ,  22.359875],
         [109.614365,  99.59493 ,  22.393377],
         [109.577   ,  99.04635 ,  22.504183],
         [109.580925,  98.66062 ,  22.622643],
         [109.52342 ,  98.25584 ,  22.686108],
         [109.38386 ,  97.83169 ,  22.724163],
         [109.082054,  97.454475,  22.764706],
         [108.75243 ,  97.14654 ,  22.811317],
         [108.097275,  96.70559 ,  22.812876],
         [107.14092 ,  96.53662 ,  23.89599 ],
         [104.23928 , 102.57244 ,  25.556454],
         [104.06319 , 102.50206 ,  26.740122],
         [104.095146, 102.34402 ,  27.164646],
         [104.16172 , 102.16624 ,  27.582592],
         [104.27964 , 101.88234 ,  27.955057],
         [104.51231 , 101.60743 ,  28.243298],
         [104.69656 , 101.38635 ,  28.54244 ],
         [104.912605, 101.13172 ,  28.698488],
         [105.02285 , 101.00125 ,  28.78315 ],
         [105.16095 , 100.84434 ,  28.880604],
         [105.37257 , 100.63828 ,  29.10079 ],
         [105.71078 , 100.37264 ,  29.36524 ],
         [106.01239 , 100.08698 ,  29.353674],
         [106.30625 ,  99.72177 ,  29.350536],
         [106.58903 ,  99.45992 ,  29.361565],
         [106.814735,  99.21897 ,  29.346157],
         [106.95414 ,  99.00868 ,  29.289999],
         [107.04789 ,  98.82106 ,  29.216349],
         [107.13491 ,  98.60535 ,  29.08392 ],
         [107.23456 ,  98.32833 ,  28.87222 ],
         [107.317375,  98.05083 ,  28.682642],
         [107.38925 ,  97.81608 ,  28.514463],
         [107.48544 ,  97.6089  ,  28.3083  ],
         [107.509964,  97.40215 ,  28.039688],
         [107.562485,  97.19722 ,  27.71673 ],
         [107.54958 ,  96.965454,  27.363485],
         [107.483215,  96.76218 ,  27.024967],
         [107.43214 ,  96.62346 ,  26.749737],
         [107.30513 ,  96.470085,  26.437393],
         [107.179596,  96.37193 ,  26.091688],
         [106.96671 ,  96.32023 ,  25.720871],
         [106.87993 ,  96.29744 ,  25.616913],
         [107.14092 ,  96.53662 ,  23.89599 ]], dtype=float32),
  array([[ 27.367624,  97.60084 ,  20.460238],
         [ 27.78446 ,  98.96778 ,  20.05227 ],
         [ 27.591537,  99.68436 ,  19.940346],
         [ 27.367624,  97.60084 ,  20.460238],
         [ 26.636166,  96.56246 ,  21.37519 ],
         [ 25.287382,  96.464485,  22.070707],
         [ 24.740112,  96.34497 ,  22.221497],
         [ 27.591537,  99.68436 ,  19.940346],
         [ 26.200106, 100.19369 ,  20.388668],
         [ 25.856794, 100.444786,  20.45617 ],
         [ 25.311203, 100.60952 ,  20.426708],
         [ 24.768904, 100.722565,  20.308771],
         [ 24.20593 , 100.75344 ,  20.270807],
         [ 23.751232, 100.83481 ,  20.262547],
         [ 23.120432, 100.633644,  20.302181],
         [ 22.73265 , 100.337685,  20.40105 ],
         [ 22.464624, 100.08809 ,  20.490726],
         [ 22.23726 ,  99.64419 ,  20.578003],
         [ 22.064548,  99.07783 ,  20.64077 ],
         [ 22.078867,  98.50873 ,  20.81462 ],
         [ 22.10945 ,  98.03805 ,  20.986103],
         [ 22.233557,  97.68927 ,  21.107405],
         [ 22.362144,  97.429085,  21.185392],
         [ 22.501146,  97.20026 ,  21.256268],
         [ 22.778101,  96.9451  ,  21.29198 ],
         [ 23.001143,  96.74881 ,  21.336737],
         [ 23.330698,  96.56783 ,  21.323427],
         [ 23.70645 ,  96.44174 ,  21.290777],
         [ 23.916903,  96.28388 ,  21.245636],
         [ 24.740112,  96.34497 ,  22.221497],
         [ 27.591537,  99.68436 ,  19.940346],
         [ 28.129206, 100.4145  ,  21.373241],
         [ 27.970713, 100.98442 ,  21.711119],
         [ 27.909449, 101.382095,  22.010328],
         [ 27.881329, 101.60708 ,  22.197441],
         [ 27.37131 , 102.4605  ,  23.023394],
         [ 27.591537,  99.68436 ,  19.940346],
         [ 27.85284 ,  99.81952 ,  18.387978],
         [ 27.218796, 100.56252 ,  17.79432 ],
         [ 26.629267, 101.22852 ,  17.770947],
         [ 26.302479, 101.53277 ,  17.782087],
         [ 25.938795, 101.853935,  17.795025],
         [ 25.542477, 102.14813 ,  17.879301],
         [ 25.174124, 102.436455,  17.960419],
         [ 24.775126, 102.77847 ,  18.348999],
         [ 24.507011, 103.14932 ,  18.697952],
         [ 24.298098, 103.41086 ,  19.222004],
         [ 24.19212 , 103.61576 ,  19.610952],
         [ 24.173397, 103.782875,  19.976313],
         [ 24.18632 , 103.930885,  20.423714],
         [ 24.374416, 103.95402 ,  21.027029],
         [ 24.852598, 103.89674 ,  21.59358 ],
         [ 25.324839, 103.74843 ,  21.986208],
         [ 25.828844, 103.59133 ,  22.28678 ],
         [ 26.109354, 103.44391 ,  22.435757],
         [ 26.309317, 103.33205 ,  22.533888],
         [ 26.502733, 103.196045,  22.619867],
         [ 26.564568, 103.16224 ,  22.580982],
         [ 27.37131 , 102.4605  ,  23.023394],
         [ 24.740112,  96.34497 ,  22.221497],
         [ 25.090992,  96.24917 ,  23.872036],
         [ 24.826687,  96.39035 ,  24.33559 ],
         [ 24.676895,  96.57911 ,  24.738985],
         [ 24.58383 ,  96.80695 ,  25.15926 ],
         [ 24.51616 ,  97.007576,  25.485943],
         [ 24.48116 ,  97.203354,  25.890217],
         [ 24.562426,  97.57432 ,  26.351572],
         [ 24.630781,  97.93445 ,  26.612604],
         [ 24.707846,  98.23153 ,  26.834564],
         [ 24.890768,  98.76145 ,  27.081953],
         [ 25.236586,  99.35028 ,  27.250065],
         [ 25.424402,  99.5746  ,  27.257845],
         [ 25.604866,  99.834305,  27.270966],
         [ 25.72763 , 100.07639 ,  27.264935],
         [ 25.84472 , 100.245926,  27.24492 ],
         [ 25.980682, 100.399605,  27.215162],
         [ 26.12145 , 100.56043 ,  27.14886 ],
         [ 26.27689 , 100.7369  ,  27.040285],
         [ 26.470528, 100.9671  ,  26.857653],
         [ 26.755737, 101.33353 ,  26.55693 ],
         [ 26.92856 , 101.53265 ,  26.37791 ],
         [ 27.09608 , 101.698586,  26.14339 ],
         [ 27.263882, 101.896774,  25.808218],
         [ 27.385155, 102.05263 ,  25.51251 ],
         [ 27.48564 , 102.18157 ,  25.223797],
         [ 27.588867, 102.293755,  24.909502],
         [ 27.65712 , 102.38847 ,  24.585217],
         [ 27.69668 , 102.4903  ,  24.04585 ],
         [ 27.37131 , 102.4605  ,  23.023394],
         [ 30.890484,  94.01755 ,  16.216564],
         [ 30.743359,  94.06944 ,  16.319275],
         [ 30.681435,  94.1024  ,  16.374601],
         [ 30.634544,  94.136444,  16.439783],
         [ 30.52271 ,  94.1615  ,  16.533588],
         [ 30.394163,  94.219635,  16.611599],
         [ 30.248781,  94.29566 ,  16.731623],
         [ 30.118835,  94.370476,  16.86941 ],
         [ 29.860548,  94.54407 ,  17.151531],
         [ 29.241581,  94.8022  ,  17.22424 ],
         [ 28.690365,  95.18551 ,  17.401834],
         [ 27.839853,  96.588326,  19.019403],
         [ 27.782953,  96.792305,  19.42776 ],
         [ 27.68038 ,  96.987595,  19.687525],
         [ 27.608456,  97.27142 ,  20.060762],
         [ 27.367624,  97.60084 ,  20.460238]], dtype=float32)],
 5: [array([[101.44841  ,  98.89239  ,  14.256225 ],
         [101.51991  ,  99.044    ,  14.279102 ],
         [101.5608   ,  99.12058  ,  14.2834425],
         [101.6015   ,  99.19655  ,  14.28328  ],
         [101.64762  ,  99.300255 ,  14.297089 ],
         [101.74025  ,  99.42311  ,  14.35086  ],
         [101.83461  ,  99.56383  ,  14.431626 ],
         [101.926765 ,  99.70937  ,  14.527807 ],
         [102.00115  ,  99.91877  ,  14.635705 ],
         [102.10387  , 100.19247  ,  14.713631 ],
         [102.25924  , 100.534424 ,  14.996273 ],
         [102.54745  , 100.89971  ,  15.123239 ],
         [102.8793   , 101.1798   ,  15.261409 ],
         [103.25492  , 101.4542   ,  15.487354 ],
         [103.799736 , 101.832214 ,  16.003258 ],
         [104.30022  , 102.20557  ,  16.667883 ],
         [104.342636 , 102.47865  ,  17.561405 ],
         [104.27632  , 102.71987  ,  18.165922 ],
         [104.515816 , 103.95711  ,  20.003735 ],
         [104.515816 , 103.95711  ,  20.003735 ],
         [103.58869  , 106.07649  ,  20.011242 ],
         [103.722404 , 106.65883  ,  20.0147   ],
         [104.515816 , 103.95711  ,  20.003735 ],
         [105.74679  , 102.73762  ,  21.637396 ],
         [106.23177  , 102.70818  ,  22.090631 ],
         [103.722404 , 106.65883  ,  20.0147   ],
         [102.632034 , 106.87414  ,  21.762224 ],
         [102.57481  , 107.300964 ,  22.301123 ],
         [102.56268  , 107.57249  ,  22.737217 ],
         [102.814224 , 107.97681  ,  23.526222 ],
         [103.722404 , 106.65883  ,  20.0147   ],
         [103.69788  , 106.96076  ,  18.183489 ],
         [104.414635 , 107.70462  ,  17.776857 ],
         [104.967    , 108.250015 ,  17.93847  ],
         [105.40386  , 108.87042  ,  18.111412 ],
         [105.57713  , 109.22551  ,  18.240273 ],
         [105.706894 , 109.42374  ,  18.32132  ],
         [105.857956 , 109.65823  ,  18.429365 ],
         [106.06369  , 109.973    ,  18.569405 ],
         [106.34793  , 110.35996  ,  18.939188 ],
         [106.52311  , 110.593155 ,  19.158257 ],
         [106.71576  , 110.860664 ,  19.455719 ],
         [106.81995  , 111.075905 ,  19.880905 ],
         [106.885216 , 111.238    ,  20.33448  ],
         [106.83225  , 111.288124 ,  20.970877 ],
         [106.68158  , 111.24711  ,  21.589203 ],
         [106.18112  , 110.949295 ,  22.1782   ],
         [105.9376   , 110.78986  ,  22.489159 ],
         [105.6709   , 110.63789  ,  22.7739   ],
         [105.38413  , 110.46833  ,  23.019867 ],
         [105.112526 , 110.32057  ,  23.152811 ],
         [104.88585  , 110.206505 ,  23.24869  ],
         [104.598045 , 110.0556   ,  23.342012 ],
         [104.19218  , 109.764946 ,  23.432394 ],
         [103.75065  , 109.35098  ,  23.410685 ],
         [103.4206   , 109.03406  ,  23.408287 ],
         [102.814224 , 107.97681  ,  23.526222 ],
         [103.722404 , 106.65883  ,  20.0147   ],
         [105.381195 , 107.24086  ,  20.607756 ],
         [105.93557  , 107.49331  ,  20.650602 ],
         [106.47037  , 107.73172  ,  20.750612 ],
         [106.99639  , 107.85806  ,  20.798382 ],
         [107.50875  , 107.90432  ,  20.931334 ],
         [107.826645 , 107.91905  ,  20.959719 ],
         [108.17302  , 107.947556 ,  20.973818 ],
         [108.7639   , 107.61466  ,  21.0045   ],
         [109.234665 , 107.13121  ,  21.119831 ],
         [109.41721  , 106.53972  ,  21.237225 ],
         [109.4965   , 106.163025 ,  21.297472 ],
         [109.46467  , 105.76615  ,  21.33832  ],
         [109.44189  , 105.34854  ,  21.387348 ],
         [109.362755 , 104.88162  ,  21.406124 ],
         [109.18064  , 104.408455 ,  21.443056 ],
         [108.965416 , 103.94662  ,  21.621534 ],
         [108.56225  , 103.55909  ,  21.742334 ],
         [108.21255  , 103.301315 ,  21.799383 ],
         [107.81021  , 103.012764 ,  21.783154 ],
         [107.33703  , 102.87565  ,  21.611734 ],
         [106.23177  , 102.70818  ,  22.090631 ],
         [106.23177  , 102.70818  ,  22.090631 ],
         [105.85264  , 102.50425  ,  23.199131 ],
         [106.2499   , 102.276276 ,  24.082869 ],
         [106.25642  , 102.53124  ,  24.980934 ],
         [106.09741  , 102.740074 ,  25.564201 ],
         [105.83382  , 103.03109  ,  25.939728 ],
         [105.61432  , 103.22344  ,  26.220398 ],
         [105.291466 , 103.68596  ,  26.490196 ],
         [105.06811  , 103.94948  ,  26.681171 ],
         [104.78027  , 104.25686  ,  26.835722 ],
         [104.388214 , 104.66361  ,  26.878605 ],
         [104.01508  , 105.12885  ,  26.814295 ],
         [103.609436 , 105.57224  ,  26.57984  ],
         [103.43004  , 105.7893   ,  26.513409 ],
         [103.29212  , 105.9512   ,  26.44333  ],
         [103.19715  , 106.068695 ,  26.38805  ],
         [103.09116  , 106.231674 ,  26.242804 ],
         [102.97569  , 106.40487  ,  25.993963 ],
         [102.77895  , 106.6363   ,  25.732721 ],
         [102.669685 , 106.8041   ,  25.504864 ],
         [102.602325 , 107.02896  ,  25.175396 ],
         [102.55039  , 107.23713  ,  24.85619  ],
         [102.47736  , 107.350876 ,  24.536308 ],
         [102.814224 , 107.97681  ,  23.526222 ]], dtype=float32),
  array([[ 33.087143,  96.29228 ,  15.229885],
         [ 32.773075,  96.31495 ,  15.493388],
         [ 32.45868 ,  96.38455 ,  15.737596],
         [ 32.068436,  96.71862 ,  16.010681],
         [ 31.609388,  97.01285 ,  16.27607 ],
         [ 31.023403,  97.28363 ,  16.822865],
         [ 30.468473,  97.65729 ,  17.670296],
         [ 30.32802 ,  97.98139 ,  18.581017],
         [ 29.929367,  99.161964,  20.515512],
         [ 29.929367,  99.161964,  20.515512],
         [ 30.552685, 101.16789 ,  20.529867],
         [ 30.401491, 101.840576,  20.598116],
         [ 29.929367,  99.161964,  20.515512],
         [ 28.91699 ,  97.985886,  22.134798],
         [ 28.35547 ,  97.91884 ,  22.59129 ],
         [ 30.401491, 101.840576,  20.598116],
         [ 31.265284, 102.28269 ,  21.994291],
         [ 31.279942, 102.734505,  22.548647],
         [ 31.260033, 102.999245,  22.944483],
         [ 31.01001 , 103.47888 ,  23.959328],
         [ 30.401491, 101.840576,  20.598116],
         [ 28.992617, 102.251305,  21.278513],
         [ 28.442387, 102.43262 ,  21.318058],
         [ 27.924536, 102.55709 ,  21.337997],
         [ 27.380947, 102.6748  ,  21.336819],
         [ 26.93022 , 102.7473  ,  21.354088],
         [ 26.547367, 102.76528 ,  21.386719],
         [ 26.100552, 102.68831 ,  21.397741],
         [ 25.649343, 102.62686 ,  21.401564],
         [ 25.16788 , 102.11461 ,  21.485695],
         [ 24.899193, 101.33307 ,  21.599947],
         [ 24.84862 , 100.85749 ,  21.749702],
         [ 24.772642, 100.4915  ,  21.848059],
         [ 24.839542, 100.001755,  21.929771],
         [ 24.956976,  99.596115,  21.976574],
         [ 25.105806,  99.299194,  22.017153],
         [ 25.25103 ,  99.02488 ,  22.041267],
         [ 25.453606,  98.73595 ,  22.126734],
         [ 25.826468,  98.42929 ,  22.229548],
         [ 26.377716,  98.232285,  22.308413],
         [ 26.798265,  98.09097 ,  22.276709],
         [ 27.291897,  97.979195,  22.142319],
         [ 28.35547 ,  97.91884 ,  22.59129 ],
         [ 28.35547 ,  97.91884 ,  22.59129 ],
         [ 28.579323,  97.76111 ,  23.702597],
         [ 28.25148 ,  97.59607 ,  24.516125],
         [ 28.185966,  97.98431 ,  25.429108],
         [ 28.261688,  98.21092 ,  26.032436],
         [ 28.520258,  98.675354,  26.510897],
         [ 28.786942,  99.04762 ,  26.914587],
         [ 29.245224,  99.59705 ,  27.199448],
         [ 29.566666,  99.97788 ,  27.254244],
         [ 29.814741, 100.346794,  27.257702],
         [ 30.02905 , 100.660805,  27.242878],
         [ 30.18566 , 100.88334 ,  27.202106],
         [ 30.373701, 101.093666,  27.125546],
         [ 30.54611 , 101.31378 ,  27.013878],
         [ 30.752836, 101.678795,  26.735235],
         [ 31.0384  , 102.178185,  26.38394 ],
         [ 31.140007, 102.41548 ,  26.178171],
         [ 31.236942, 102.6089  ,  25.920109],
         [ 31.317598, 102.76571 ,  25.665518],
         [ 31.340223, 102.89217 ,  25.433878],
         [ 31.394432, 103.0486  ,  25.111853],
         [ 31.01001 , 103.47888 ,  23.959328],
         [ 30.401491, 101.840576,  20.598116],
         [ 30.491205, 102.14867 ,  18.900839],
         [ 29.961554, 102.53243 ,  18.366375],
         [ 28.969187, 103.55237 ,  18.452612],
         [ 28.842787, 103.6794  ,  18.477654],
         [ 28.427265, 104.114235,  18.497232],
         [ 28.088705, 104.44456 ,  18.689972],
         [ 27.746922, 104.76194 ,  19.024351],
         [ 27.371346, 105.18981 ,  19.273975],
         [ 27.219719, 105.479645,  19.58607 ],
         [ 27.018085, 105.76361 ,  19.959116],
         [ 26.814072, 106.16224 ,  20.47823 ],
         [ 26.809341, 106.30192 ,  20.99843 ],
         [ 26.91519 , 106.339485,  21.532991],
         [ 27.090216, 106.325676,  21.97976 ],
         [ 27.299608, 106.26723 ,  22.284369],
         [ 27.495178, 106.19206 ,  22.58502 ],
         [ 27.660076, 106.10423 ,  22.769434],
         [ 27.81307 , 106.02979 ,  22.906912],
         [ 27.973383, 105.945595,  23.058115],
         [ 28.339766, 105.80342 ,  23.342213],
         [ 28.715261, 105.55238 ,  23.490173],
         [ 29.073074, 105.341125,  23.625029],
         [ 29.354897, 105.15533 ,  23.710659],
         [ 29.744545, 104.909454,  23.804913],
         [ 30.290947, 104.52208 ,  23.908552],
         [ 31.01001 , 103.47888 ,  23.959328]], dtype=float32)],
 6: [array([[103.17099 ,  83.48838 ,  16.14807 ],
         [103.18423 ,  83.523834,  16.15225 ],
         [103.1961  ,  83.53709 ,  16.151022],
         [103.207886,  83.54924 ,  16.147314],
         [103.21986 ,  83.56386 ,  16.142164],
         [103.22068 ,  83.59899 ,  16.148104],
         [103.2212  ,  83.624626,  16.148863],
         [103.22306 ,  83.64673 ,  16.148655],
         [103.22705 ,  83.668915,  16.148651],
         [103.23289 ,  83.6918  ,  16.149044],
         [103.24029 ,  83.71568 ,  16.149858],
         [103.24904 ,  83.7451  ,  16.147026],
         [103.264336,  83.78043 ,  16.149822],
         [103.28082 ,  83.813995,  16.156303],
         [103.296684,  83.85467 ,  16.158813],
         [103.31626 ,  83.89675 ,  16.165037],
         [103.33832 ,  83.9386  ,  16.171875],
         [103.386246,  84.000046,  16.190971],
         [103.42768 ,  84.063934,  16.20831 ],
         [103.46476 ,  84.12563 ,  16.23218 ],
         [103.50738 ,  84.17971 ,  16.26392 ],
         [103.55946 ,  84.23686 ,  16.304941],
         [103.6064  ,  84.324615,  16.351826],
         [103.6531  ,  84.45953 ,  16.392418],
         [103.688614,  84.58894 ,  16.421408],
         [103.720055,  84.726166,  16.464825],
         [103.77612 ,  84.89833 ,  16.517336],
         [103.83992 ,  85.0737  ,  16.552435],
         [103.92243 ,  85.27204 ,  16.602232],
         [104.2124  ,  85.65587 ,  16.677532],
         [104.825424,  86.05516 ,  16.988426],
         [105.36463 ,  86.438286,  17.486135],
         [105.69587 ,  86.869   ,  17.902134],
         [106.14264 ,  88.2825  ,  20.108501],
         [106.14264 ,  88.2825  ,  20.108501],
         [105.361916,  90.078354,  19.935717],
         [105.50301 ,  90.74882 ,  19.805218],
         [106.14264 ,  88.2825  ,  20.108501],
         [107.450584,  87.71812 ,  21.65908 ],
         [108.26783 ,  87.71356 ,  22.00705 ],
         [105.50301 ,  90.74882 ,  19.805218],
         [105.97482 ,  91.48646 ,  21.139061],
         [106.2193  ,  92.0033  ,  21.45447 ],
         [105.50301 ,  90.74882 ,  19.805218],
         [105.120384,  90.88958 ,  17.853914],
         [105.658646,  91.572105,  17.183292],
         [106.19943 ,  92.36981 ,  17.168957],
         [106.63548 ,  92.787766,  17.129183],
         [106.991486,  93.20531 ,  17.185993],
         [107.29823 ,  93.5666  ,  17.262339],
         [107.64991 ,  93.92619 ,  17.426184],
         [108.080696,  94.41673 ,  17.633505],
         [108.5915  ,  95.02322 ,  18.173433],
         [108.92657 ,  95.45495 ,  18.796848],
         [109.076805,  95.73981 ,  19.191393],
         [109.12511 ,  95.99259 ,  19.615814],
         [108.92808 ,  96.08249 ,  20.333551],
         [108.644196,  96.090996,  20.941126],
         [108.36017 ,  95.979996,  21.38418 ],
         [108.081726,  95.93178 ,  21.699802],
         [107.7166  ,  95.541115,  22.110298],
         [107.42799 ,  95.336525,  22.349712],
         [107.181946,  95.167244,  22.483746],
         [106.98511 ,  95.03041 ,  22.568836],
         [106.77782 ,  94.89379 ,  22.650986],
         [105.46587 ,  93.25338 ,  23.163345],
         [106.2193  ,  92.0033  ,  21.45447 ],
         [105.24241 ,  92.57095 ,  22.518703],
         [105.46587 ,  93.25338 ,  23.163345],
         [108.26783 ,  87.71356 ,  22.00705 ],
         [108.43491 ,  87.5405  ,  23.31459 ],
         [109.14825 ,  87.68839 ,  24.114937],
         [109.337975,  87.94238 ,  24.804697],
         [109.39292 ,  88.13429 ,  25.469893],
         [109.39941 ,  88.333824,  25.979292],
         [109.29111 ,  88.68236 ,  26.485306],
         [109.15766 ,  88.9764  ,  26.809484],
         [108.89446 ,  89.459076,  27.025835],
         [108.422714,  90.10509 ,  27.203485],
         [108.199646,  90.3478  ,  27.330334],
         [108.120285,  90.47354 ,  27.369162],
         [107.94337 ,  90.56678 ,  27.461699],
         [107.752365,  90.67394 ,  27.551588],
         [107.36727 ,  90.88373 ,  27.541653],
         [106.854904,  91.10207 ,  27.426064],
         [106.56914 ,  91.22578 ,  27.310843],
         [106.29742 ,  91.36849 ,  27.201382],
         [106.06756 ,  91.492874,  27.1066  ],
         [105.841995,  91.62791 ,  26.973257],
         [105.51613 ,  91.80424 ,  26.714624],
         [105.212555,  91.96768 ,  26.3891  ],
         [104.94022 ,  92.13435 ,  26.154484],
         [104.76382 ,  92.35073 ,  25.817558],
         [104.68408 ,  92.50604 ,  25.48217 ],
         [104.63462 ,  92.608154,  25.221334],
         [104.57422 ,  92.70258 ,  24.924986],
         [104.619194,  92.760056,  24.520742],
         [105.46587 ,  93.25338 ,  23.163345],
         [108.26783 ,  87.71356 ,  22.00705 ],
         [109.33338 ,  87.881165,  21.214306],
         [110.09996 ,  88.19706 ,  21.154907],
         [110.55546 ,  88.958   ,  20.78358 ],
         [110.70072 ,  89.38902 ,  20.64144 ],
         [110.76133 ,  89.88522 ,  20.58912 ],
         [110.77384 ,  90.51981 ,  20.516842],
         [110.54627 ,  91.26712 ,  20.475744],
         [109.88168 ,  91.93054 ,  20.245667],
         [109.22226 ,  92.3757  ,  20.321758],
         [108.58769 ,  92.22996 ,  20.41517 ],
         [107.87959 ,  92.07615 ,  20.561842],
         [106.2193  ,  92.0033  ,  21.45447 ]], dtype=float32),
  array([[32.801807, 85.085686, 21.707466],
         [33.378757, 87.05448 , 21.393785],
         [33.11039 , 87.70662 , 21.386934],
         [32.801807, 85.085686, 21.707466],
         [31.574692, 84.13626 , 23.456396],
         [30.796217, 84.1148  , 23.867758],
         [33.11039 , 87.70662 , 21.386934],
         [33.39461 , 87.58425 , 19.167284],
         [32.558006, 88.30865 , 18.614754],
         [32.01324 , 88.778755, 18.557976],
         [31.65446 , 89.118935, 18.529987],
         [31.339705, 89.50852 , 18.53373 ],
         [30.994774, 89.878044, 18.516983],
         [30.6949  , 90.2223  , 18.549175],
         [30.403494, 90.57752 , 18.789253],
         [30.155123, 90.92666 , 19.130564],
         [29.935297, 91.27733 , 19.352943],
         [29.687601, 91.63517 , 19.790083],
         [29.531202, 91.98916 , 20.324446],
         [29.460201, 92.256714, 20.776976],
         [29.563227, 92.42361 , 21.438622],
         [29.826174, 92.45047 , 22.043453],
         [30.138271, 92.36196 , 22.608837],
         [30.477129, 92.23751 , 23.079227],
         [30.943626, 91.93917 , 23.337206],
         [31.238478, 91.77181 , 23.481031],
         [31.655792, 91.589096, 23.683186],
         [31.962671, 91.46867 , 23.844131],
         [32.21117 , 91.35917 , 23.963642],
         [32.495136, 91.22028 , 24.142988],
         [32.960114, 90.729515, 24.109102],
         [33.698368, 89.748055, 24.34263 ],
         [33.11039 , 87.70662 , 21.386934],
         [33.899475, 88.40401 , 23.21119 ],
         [33.909225, 89.04307 , 23.749063],
         [33.698368, 89.748055, 24.34263 ],
         [33.11039 , 87.70662 , 21.386934],
         [31.495148, 88.32311 , 22.003193],
         [30.566809, 88.49273 , 21.899261],
         [29.713846, 88.64973 , 21.837315],
         [29.122417, 88.496025, 21.853712],
         [28.705944, 88.19181 , 21.926079],
         [28.318876, 87.872604, 22.020979],
         [28.043518, 87.1969  , 22.08454 ],
         [27.951284, 86.74357 , 22.155426],
         [27.949265, 86.31257 , 22.406761],
         [27.992243, 85.947556, 22.546732],
         [28.074265, 85.56076 , 22.634909],
         [28.495699, 84.97461 , 22.823526],
         [28.747828, 84.67797 , 22.90344 ],
         [29.62685 , 84.23021 , 22.98228 ],
         [30.796217, 84.1148  , 23.867758],
         [30.796217, 84.1148  , 23.867758],
         [30.823267, 83.97089 , 25.32633 ],
         [30.194342, 84.15157 , 26.260107],
         [30.025848, 84.43784 , 26.936436],
         [29.984364, 84.65988 , 27.52519 ],
         [30.05057 , 84.98306 , 28.068533],
         [30.215363, 85.54756 , 28.53958 ],
         [30.474895, 86.07303 , 28.854284],
         [30.746286, 86.42453 , 29.048342],
         [31.130491, 86.93201 , 29.275993],
         [31.476244, 87.2841  , 29.356827],
         [31.695097, 87.47607 , 29.359592],
         [31.876705, 87.633995, 29.325653],
         [32.022884, 87.73816 , 29.28684 ],
         [32.202682, 87.84505 , 29.228914],
         [32.42901 , 87.979546, 29.098425],
         [32.711536, 88.177536, 28.851606],
         [33.069542, 88.45649 , 28.596283],
         [33.275215, 88.614746, 28.41985 ],
         [33.48857 , 88.78708 , 28.123672],
         [33.707996, 88.98742 , 27.853676],
         [33.89875 , 89.18609 , 27.580545],
         [34.067978, 89.3204  , 27.21357 ],
         [34.192223, 89.44174 , 26.904318],
         [34.25196 , 89.53169 , 26.519417],
         [34.25879 , 89.57163 , 26.108536],
         [34.238766, 89.61681 , 25.724989],
         [34.16034 , 89.64344 , 25.362804],
         [34.13917 , 89.62153 , 25.196495],
         [33.698368, 89.748055, 24.34263 ],
         [36.242256, 81.51561 , 17.291681],
         [36.043045, 81.5221  , 17.418066],
         [35.934715, 81.52444 , 17.508528],
         [35.827953, 81.537605, 17.614088],
         [35.6997  , 81.55769 , 17.751362],
         [35.402454, 81.799194, 17.937405],
         [35.125607, 82.05974 , 18.084915],
         [34.70802 , 82.33129 , 18.298298],
         [34.112366, 82.62547 , 18.612629],
         [33.633137, 82.962036, 19.328318],
         [33.50007 , 83.33271 , 19.946157],
         [32.801807, 85.085686, 21.707466]], dtype=float32)],
 7: [array([[125.76681 , 120.47274 ,  30.60088 ],
         [126.06928 , 120.58023 ,  30.78208 ],
         [126.18255 , 120.62712 ,  30.876905],
         [126.31466 , 120.70122 ,  30.98166 ],
         [126.54657 , 120.845955,  31.098541],
         [126.80329 , 121.02105 ,  31.19649 ],
         [127.11463 , 121.27954 ,  31.378561],
         [127.702194, 121.64334 ,  31.676409],
         [128.36601 , 122.11791 ,  32.140774],
         [128.6757  , 122.45814 ,  32.76104 ],
         [129.64546 , 123.925385,  34.89742 ],
         [129.64546 , 123.925385,  34.89742 ],
         [128.92537 , 125.97239 ,  35.179424],
         [129.33466 , 126.71611 ,  35.288395],
         [129.64546 , 123.925385,  34.89742 ],
         [131.16414 , 122.888535,  36.2567  ],
         [132.0487  , 122.860306,  36.584106],
         [129.33466 , 126.71611 ,  35.288395],
         [129.07791 , 127.40565 ,  33.25671 ],
         [130.07869 , 128.77774 ,  33.458733],
         [130.33606 , 129.16576 ,  33.56448 ],
         [130.76242 , 129.63638 ,  33.729324],
         [131.33795 , 130.21399 ,  34.154625],
         [131.6672  , 130.50845 ,  34.51074 ],
         [131.84373 , 130.73798 ,  34.924355],
         [131.98401 , 130.9512  ,  35.38966 ],
         [131.9488  , 130.97574 ,  36.170757],
         [131.66655 , 130.67622 ,  36.925434],
         [131.38959 , 130.454   ,  37.476795],
         [131.08348 , 130.15808 ,  37.842888],
         [130.88054 , 129.95766 ,  38.067837],
         [130.55011 , 129.62192 ,  38.34303 ],
         [130.06529 , 129.15004 ,  38.594467],
         [129.74554 , 128.79976 ,  38.643795],
         [128.99615 , 127.39277 ,  38.711086],
         [129.33466 , 126.71611 ,  35.288395],
         [128.59595 , 126.724144,  37.604202],
         [128.99615 , 127.39277 ,  38.711086],
         [129.33466 , 126.71611 ,  35.288395],
         [131.13927 , 127.188354,  35.67911 ],
         [131.87497 , 127.30372 ,  35.607166],
         [132.43578 , 127.284904,  35.536713],
         [132.99942 , 127.15314 ,  35.5349  ],
         [133.67213 , 126.61996 ,  35.49228 ],
         [133.99779 , 126.21488 ,  35.48279 ],
         [134.16568 , 125.707375,  35.434578],
         [134.24312 , 125.344444,  35.44103 ],
         [134.26788 , 124.98101 ,  35.46074 ],
         [134.22511 , 124.5827  ,  35.504105],
         [134.06851 , 124.10979 ,  35.571457],
         [133.64943 , 123.63784 ,  35.661377],
         [133.10275 , 123.161354,  35.76924 ],
         [132.0487  , 122.860306,  36.584106],
         [132.0487  , 122.860306,  36.584106],
         [132.27095 , 122.49654 ,  37.950542],
         [132.79225 , 122.69318 ,  38.76597 ],
         [133.072   , 123.00394 ,  39.604332],
         [133.07088 , 123.262115,  40.154953],
         [132.94342 , 123.53499 ,  40.704117],
         [132.68086 , 123.90156 ,  41.229656],
         [132.31717 , 124.17248 ,  41.578026],
         [131.96727 , 124.44556 ,  41.836235],
         [131.40071 , 124.962654,  41.901257],
         [130.92096 , 125.40486 ,  41.89307 ],
         [130.4511  , 125.780174,  41.834824],
         [129.98451 , 126.18205 ,  41.602535],
         [129.622   , 126.54718 ,  41.275986],
         [129.27461 , 126.719154,  41.00965 ],
         [129.0273  , 126.86121 ,  40.697655],
         [128.86171 , 127.03844 ,  40.12971 ],
         [128.99615 , 127.39277 ,  38.711086]], dtype=float32),
  array([[ 53.356308, 119.56724 ,  31.054579],
         [ 53.311382, 119.565025,  31.07979 ],
         [ 53.30051 , 119.56404 ,  31.088728],
         [ 53.28944 , 119.56309 ,  31.098183],
         [ 53.277397, 119.56234 ,  31.107983],
         [ 53.264412, 119.56187 ,  31.117868],
         [ 53.24888 , 119.560104,  31.130375],
         [ 53.229065, 119.55673 ,  31.146688],
         [ 53.205017, 119.552605,  31.166458],
         [ 53.173843, 119.54887 ,  31.187262],
         [ 53.133976, 119.54934 ,  31.20896 ],
         [ 53.088947, 119.55074 ,  31.222597],
         [ 53.037983, 119.53677 ,  31.239985],
         [ 52.965767, 119.53276 ,  31.262947],
         [ 52.882557, 119.538   ,  31.286879],
         [ 52.743065, 119.54429 ,  31.319836],
         [ 52.578228, 119.56222 ,  31.30394 ],
         [ 52.409317, 119.56978 ,  31.281399],
         [ 52.215805, 119.60428 ,  31.252481],
         [ 51.983112, 119.71085 ,  31.235178],
         [ 51.65156 , 119.850426,  31.206018],
         [ 51.113968, 120.23368 ,  31.49794 ],
         [ 50.674118, 120.62654 ,  31.85461 ],
         [ 49.951454, 120.944244,  32.305264],
         [ 49.689278, 121.31434 ,  33.17264 ],
         [ 48.936428, 122.87472 ,  35.405216],
         [ 48.936428, 122.87472 ,  35.405216],
         [ 49.72878 , 125.07312 ,  35.59156 ],
         [ 49.172947, 125.887215,  35.79609 ],
         [ 48.936428, 122.87472 ,  35.405216],
         [ 47.496796, 121.75489 ,  36.96472 ],
         [ 46.11859 , 121.79451 ,  37.640705],
         [ 45.63365 , 122.18399 ,  37.94532 ],
         [ 49.172947, 125.887215,  35.79609 ],
         [ 50.394417, 126.00821 ,  38.27827 ],
         [ 50.31015 , 126.40747 ,  38.9724  ],
         [ 50.162533, 126.589424,  39.315937],
         [ 49.172947, 125.887215,  35.79609 ],
         [ 46.979218, 125.96794 ,  36.29666 ],
         [ 46.261616, 125.98708 ,  36.3543  ],
         [ 45.558334, 125.607025,  36.369102],
         [ 45.006584, 125.14576 ,  36.449287],
         [ 44.763626, 124.511055,  36.42824 ],
         [ 44.73863 , 123.13719 ,  36.497417],
         [ 45.63365 , 122.18399 ,  37.94532 ],
         [ 49.172947, 125.887215,  35.79609 ],
         [ 49.029934, 126.81576 ,  33.4806  ],
         [ 47.863106, 128.15074 ,  34.102943],
         [ 47.630417, 128.51645 ,  34.343082],
         [ 47.42851 , 128.78462 ,  34.514137],
         [ 47.20652 , 129.04198 ,  34.748447],
         [ 47.008415, 129.26317 ,  35.227875],
         [ 46.86335 , 129.41199 ,  35.76775 ],
         [ 46.812042, 129.45227 ,  36.391026],
         [ 46.856525, 129.4869  ,  36.98137 ],
         [ 47.30195 , 129.2978  ,  37.69345 ],
         [ 47.588745, 129.1317  ,  38.129395],
         [ 47.887135, 128.92679 ,  38.433247],
         [ 48.292984, 128.55069 ,  38.58458 ],
         [ 48.62049 , 128.3067  ,  38.711105],
         [ 48.890083, 128.12039 ,  38.809444],
         [ 49.123047, 127.966736,  38.90756 ],
         [ 49.4097  , 127.72141 ,  38.99479 ],
         [ 49.65571 , 127.46157 ,  38.976868],
         [ 50.162533, 126.589424,  39.315937],
         [ 45.63365 , 122.18399 ,  37.94532 ],
         [ 45.97499 , 121.65414 ,  39.924038],
         [ 45.89002 , 121.960625,  40.54733 ],
         [ 46.07031 , 122.338356,  41.20894 ],
         [ 46.178806, 122.614006,  41.781403],
         [ 46.60511 , 123.03815 ,  42.156143],
         [ 46.92422 , 123.239555,  42.321507],
         [ 47.206264, 123.44317 ,  42.455185],
         [ 47.491043, 123.63464 ,  42.58621 ],
         [ 47.921825, 123.93461 ,  42.797817],
         [ 48.64235 , 124.52384 ,  42.534283],
         [ 49.319637, 125.05345 ,  42.220005],
         [ 49.52332 , 125.21022 ,  42.09312 ],
         [ 49.723415, 125.396576,  41.87334 ],
         [ 49.93183 , 125.557945,  41.618496],
         [ 50.146057, 125.662315,  41.25892 ],
         [ 50.33347 , 125.80103 ,  40.864758],
         [ 50.489433, 125.930984,  40.1232  ],
         [ 50.162533, 126.589424,  39.315937]], dtype=float32)],
 8: [array([[116.01182 , 112.88723 ,  33.60858 ],
         [116.17785 , 112.93387 ,  33.742474],
         [116.253944, 112.95751 ,  33.786514],
         [116.325836, 112.972885,  33.826515],
         [116.40267 , 112.96392 ,  33.908123],
         [116.49935 , 112.95145 ,  34.01336 ],
         [116.63977 , 112.9497  ,  34.16366 ],
         [116.84858 , 112.99654 ,  34.395603],
         [117.21496 , 113.19864 ,  34.739075],
         [117.92496 , 113.40651 ,  34.992264],
         [118.599236, 113.72592 ,  35.508823],
         [118.98811 , 114.26269 ,  36.391617],
         [119.60135 , 115.694214,  38.484203],
         [119.60135 , 115.694214,  38.484203],
         [119.01053 , 117.68046 ,  38.48799 ],
         [119.264656, 118.403046,  38.508247],
         [119.60135 , 115.694214,  38.484203],
         [120.79065 , 114.58337 ,  40.20954 ],
         [121.8756  , 114.383255,  41.00606 ],
         [122.4674  , 114.47357 ,  41.295673],
         [119.264656, 118.403046,  38.508247],
         [119.06493 , 118.82048 ,  36.455284],
         [119.87003 , 119.831505,  36.135082],
         [120.36896 , 120.41854 ,  36.19408 ],
         [120.84523 , 121.018524,  36.444447],
         [121.08672 , 121.22855 ,  36.56503 ],
         [121.272736, 121.43568 ,  36.66803 ],
         [121.476326, 121.65523 ,  36.812847],
         [121.751175, 121.96238 ,  36.99852 ],
         [122.139885, 122.24982 ,  37.536636],
         [122.37146 , 122.44035 ,  38.049522],
         [122.47708 , 122.60229 ,  38.53034 ],
         [122.47924 , 122.65502 ,  39.161118],
         [122.38936 , 122.678505,  39.852737],
         [122.01963 , 122.50868 ,  40.5066  ],
         [121.72595 , 122.41259 ,  40.983425],
         [121.36799 , 122.2101  ,  41.36046 ],
         [120.820305, 121.85361 ,  41.56242 ],
         [120.45354 , 121.604294,  41.702564],
         [120.165695, 121.47794 ,  41.80421 ],
         [119.86671 , 121.29229 ,  41.92443 ],
         [119.51226 , 121.05904 ,  42.005993],
         [119.14674 , 120.73094 ,  42.038586],
         [118.64393 , 119.799644,  42.09631 ],
         [119.264656, 118.403046,  38.508247],
         [118.38185 , 118.77766 ,  40.54687 ],
         [118.39035 , 119.19279 ,  40.942833],
         [118.64393 , 119.799644,  42.09631 ],
         [122.4674  , 114.47357 ,  41.295673],
         [121.973854, 114.18107 ,  43.08391 ],
         [122.05974 , 114.37115 ,  43.66912 ],
         [122.02666 , 114.5791  ,  44.084053],
         [121.95815 , 114.85209 ,  44.439285],
         [121.73136 , 115.16309 ,  44.85809 ],
         [121.48888 , 115.45576 ,  45.24747 ],
         [121.16457 , 115.88428 ,  45.54736 ],
         [120.74962 , 116.434364,  45.7401  ],
         [120.38967 , 116.83472 ,  45.828743],
         [120.07589 , 117.1249  ,  45.80621 ],
         [119.77026 , 117.42859 ,  45.683884],
         [119.577324, 117.63261 ,  45.554886],
         [119.39541 , 117.86227 ,  45.388084],
         [119.141075, 118.21166 ,  45.2462  ],
         [118.96068 , 118.513954,  44.96307 ],
         [118.8531  , 118.65869 ,  44.824696],
         [118.73368 , 118.840225,  44.66348 ],
         [118.62399 , 119.06036 ,  44.37319 ],
         [118.544205, 119.23845 ,  44.007107],
         [118.4965  , 119.38509 ,  43.671448],
         [118.4229  , 119.539474,  43.4082  ],
         [118.64393 , 119.799644,  42.09631 ],
         [119.264656, 118.403046,  38.508247],
         [121.03805 , 118.99457 ,  38.97757 ],
         [121.614716, 119.23897 ,  39.110447],
         [122.204094, 119.23249 ,  39.257214],
         [123.761505, 118.55949 ,  39.535038],
         [123.89716 , 118.279335,  39.533813],
         [124.21496 , 117.8628  ,  39.582104],
         [124.47451 , 117.452896,  39.659725],
         [124.79975 , 116.76742 ,  39.77424 ],
         [124.643394, 116.27692 ,  39.886147],
         [124.323685, 115.485725,  40.183384],
         [123.616615, 114.81991 ,  40.26029 ],
         [122.4674  , 114.47357 ,  41.295673]], dtype=float32),
  array([[ 51.525925, 112.9227  ,  33.769714],
         [ 51.483627, 112.93067 ,  33.78282 ],
         [ 51.47324 , 112.9362  ,  33.78598 ],
         [ 51.462643, 112.94267 ,  33.789692],
         [ 51.451157, 112.94996 ,  33.794098],
         [ 51.434418, 112.95731 ,  33.795197],
         [ 51.414284, 112.96397 ,  33.800392],
         [ 51.393997, 112.968445,  33.807346],
         [ 51.373535, 112.9705  ,  33.81495 ],
         [ 51.354782, 112.97045 ,  33.822926],
         [ 51.337093, 112.96863 ,  33.831608],
         [ 51.314106, 112.96786 ,  33.839867],
         [ 51.287056, 112.96917 ,  33.850197],
         [ 51.260162, 112.97136 ,  33.86147 ],
         [ 51.225452, 112.97389 ,  33.876053],
         [ 51.1841  , 112.97592 ,  33.893692],
         [ 51.13914 , 112.97345 ,  33.917168],
         [ 51.09043 , 112.96516 ,  33.94649 ],
         [ 51.033447, 112.95665 ,  33.98684 ],
         [ 50.963017, 112.94687 ,  34.043987],
         [ 50.89594 , 112.94606 ,  34.13309 ],
         [ 50.819862, 112.95307 ,  34.24654 ],
         [ 50.729713, 112.95964 ,  34.401848],
         [ 50.6414  , 112.97765 ,  34.54685 ],
         [ 50.555855, 113.00678 ,  34.684837],
         [ 50.419544, 113.00364 ,  34.90723 ],
         [ 50.083473, 113.21035 ,  35.3064  ],
         [ 49.246506, 113.57971 ,  35.82383 ],
         [ 48.91367 , 114.105095,  36.877483],
         [ 48.343235, 115.60366 ,  38.557743],
         [ 48.343235, 115.60366 ,  38.557743],
         [ 48.911064, 117.4455  ,  38.391567],
         [ 48.651226, 118.09453 ,  38.250034],
         [ 48.343235, 115.60366 ,  38.557743],
         [ 47.130554, 114.641014,  40.255135],
         [ 46.09976 , 114.48106 ,  40.89152 ],
         [ 45.604073, 114.488914,  41.180347],
         [ 48.651226, 118.09453 ,  38.250034],
         [ 48.25248 , 118.764534,  39.805   ],
         [ 47.916092, 119.29193 ,  40.18212 ],
         [ 48.651226, 118.09453 ,  38.250034],
         [ 48.687893, 118.36263 ,  36.314663],
         [ 47.6598  , 119.382675,  36.01134 ],
         [ 47.22428 , 119.83358 ,  36.029163],
         [ 46.878487, 120.245224,  36.026188],
         [ 46.523678, 120.699455,  36.080505],
         [ 46.171585, 121.18835 ,  36.359455],
         [ 45.877884, 121.56699 ,  36.73151 ],
         [ 45.704243, 121.81215 ,  36.980164],
         [ 45.531498, 122.072754,  37.513   ],
         [ 45.433876, 122.29442 ,  38.08754 ],
         [ 45.431995, 122.43513 ,  38.59514 ],
         [ 45.600357, 122.44314 ,  39.245224],
         [ 45.78618 , 122.3998  ,  39.76952 ],
         [ 48.166756, 120.412605,  41.470215],
         [ 47.916092, 119.29193 ,  40.18212 ],
         [ 48.83383 , 119.917114,  41.20719 ],
         [ 48.166756, 120.412605,  41.470215],
         [ 45.604073, 114.488914,  41.180347],
         [ 44.57645 , 114.71858 ,  40.24388 ],
         [ 43.7587  , 115.30001 ,  40.228268],
         [ 43.396122, 116.03184 ,  39.895927],
         [ 43.472492, 116.7167  ,  39.65172 ],
         [ 43.594193, 117.17089 ,  39.508133],
         [ 43.824883, 117.72393 ,  39.44955 ],
         [ 44.124104, 118.18155 ,  39.418083],
         [ 44.447273, 118.57962 ,  39.363846],
         [ 44.891663, 118.900055,  39.26732 ],
         [ 45.557377, 119.04988 ,  39.211685],
         [ 46.09528 , 119.102646,  39.194298],
         [ 47.916092, 119.29193 ,  40.18212 ],
         [ 45.604073, 114.488914,  41.180347],
         [ 46.07362 , 114.240685,  42.639145],
         [ 45.695354, 114.4914  ,  43.376926],
         [ 45.696655, 114.82104 ,  44.05469 ],
         [ 45.756542, 115.14164 ,  44.53135 ],
         [ 45.961456, 115.4512  ,  44.9941  ],
         [ 46.24626 , 115.77227 ,  45.32602 ],
         [ 46.449024, 116.04016 ,  45.610706],
         [ 46.6481  , 116.307816,  45.795322],
         [ 46.940914, 116.594376,  45.835236],
         [ 47.288025, 116.926674,  45.86097 ],
         [ 47.64253 , 117.30342 ,  45.796703],
         [ 47.87043 , 117.52885 ,  45.71616 ],
         [ 48.04333 , 117.729004,  45.62833 ],
         [ 48.293034, 118.01913 ,  45.450253],
         [ 48.708786, 118.46663 ,  45.10466 ],
         [ 49.004997, 118.810104,  44.61412 ],
         [ 49.144524, 118.96445 ,  44.30913 ],
         [ 49.415127, 119.26998 ,  43.573956],
         [ 48.166756, 120.412605,  41.470215]], dtype=float32)],
 9: [array([[102.14975 ,  93.22458 ,  18.474838],
         [102.1766  ,  93.28684 ,  18.476774],
         [102.18144 ,  93.30851 ,  18.477156],
         [102.183914,  93.32614 ,  18.476934],
         [102.18676 ,  93.34435 ,  18.476278],
         [102.19042 ,  93.36387 ,  18.475311],
         [102.19499 ,  93.386284,  18.472248],
         [102.20229 ,  93.41082 ,  18.469864],
         [102.20922 ,  93.44422 ,  18.462587],
         [102.22095 ,  93.48324 ,  18.454193],
         [102.24093 ,  93.525566,  18.44439 ],
         [102.277145,  93.56923 ,  18.453531],
         [102.32123 ,  93.612434,  18.460785],
         [102.378105,  93.6757  ,  18.453274],
         [102.45228 ,  93.76075 ,  18.434753],
         [102.54144 ,  93.90679 ,  18.484467],
         [102.60785 ,  94.02495 ,  18.518877],
         [102.67219 ,  94.1344  ,  18.571802],
         [102.74616 ,  94.27    ,  18.611841],
         [102.80952 ,  94.41545 ,  18.637339],
         [102.87733 ,  94.58161 ,  18.71236 ],
         [102.94948 ,  94.72654 ,  18.78229 ],
         [103.042694,  94.96675 ,  18.950882],
         [103.18815 ,  95.27981 ,  19.314018],
         [104.011734,  95.67058 ,  19.689411],
         [104.50375 ,  96.2114  ,  20.340326],
         [104.83097 ,  96.61377 ,  21.308645],
         [105.188225,  97.99333 ,  23.219618],
         [105.188225,  97.99333 ,  23.219618],
         [104.53016 ,  99.74381 ,  23.225204],
         [104.67941 , 100.43713 ,  23.278217],
         [105.188225,  97.99333 ,  23.219618],
         [106.30619 ,  97.04325 ,  24.872662],
         [107.22622 ,  96.96471 ,  25.557043],
         [107.97182 ,  96.9005  ,  25.748001],
         [104.67941 , 100.43713 ,  23.278217],
         [104.32346 , 100.475685,  21.107468],
         [105.300865, 101.27935 ,  20.365562],
         [105.96525 , 102.12047 ,  20.658283],
         [106.341774, 102.60128 ,  20.698065],
         [106.68712 , 103.05795 ,  20.716925],
         [107.135704, 103.56635 ,  20.639019],
         [107.47128 , 104.0574  ,  20.847174],
         [107.66022 , 104.59863 ,  21.356457],
         [107.840775, 104.98751 ,  21.761309],
         [107.98449 , 105.19835 ,  22.179579],
         [108.08981 , 105.40227 ,  22.542004],
         [108.12076 , 105.60356 ,  22.937094],
         [108.11903 , 105.80096 ,  23.340569],
         [107.99379 , 105.9628  ,  23.899027],
         [107.84148 , 106.0395  ,  24.37092 ],
         [107.61816 , 106.02426 ,  24.857313],
         [107.33458 , 105.95285 ,  25.224443],
         [107.034195, 105.827065,  25.545576],
         [106.663246, 105.60309 ,  25.88403 ],
         [106.19255 , 105.186554,  26.207869],
         [105.740166, 104.79361 ,  26.471497],
         [105.18351 , 104.099556,  26.469292],
         [104.67897 , 103.76411 ,  26.56945 ],
         [103.8463  , 102.52748 ,  26.753304],
         [104.67941 , 100.43713 ,  23.278217],
         [103.735   , 101.034706,  25.132782],
         [103.64215 , 101.4933  ,  25.597645],
         [103.59514 , 101.70674 ,  25.843569],
         [103.8463  , 102.52748 ,  26.753304],
         [104.67941 , 100.43713 ,  23.278217],
         [106.09058 , 101.07662 ,  24.343662],
         [107.34774 , 101.24632 ,  24.249546],
         [108.150734, 101.20328 ,  24.322603],
         [108.69473 , 101.07655 ,  24.455915],
         [109.209404, 100.65186 ,  24.429697],
         [109.49313 , 100.17551 ,  24.401995],
         [109.649895,  99.67728 ,  24.409395],
         [109.67317 ,  99.08972 ,  24.350426],
         [109.60539 ,  98.418   ,  24.42854 ],
         [108.83835 ,  97.38683 ,  24.724339],
         [107.97182 ,  96.9005  ,  25.748001],
         [107.97182 ,  96.9005  ,  25.748001],
         [107.894485,  96.19693 ,  27.305231],
         [108.21206 ,  96.418205,  28.196829],
         [108.306786,  96.52844 ,  28.751266],
         [108.29164 ,  96.731255,  29.319323],
         [108.26666 ,  96.93014 ,  29.723724],
         [108.16841 ,  97.16526 ,  30.094917],
         [108.02138 ,  97.38895 ,  30.46797 ],
         [107.846886,  97.60802 ,  30.78621 ],
         [107.65497 ,  97.77447 ,  31.057405],
         [107.33559 ,  98.10128 ,  31.26015 ],
         [106.95614 ,  98.3388  ,  31.524862],
         [106.69418 ,  98.49783 ,  31.727179],
         [106.33431 ,  98.80928 ,  31.768848],
         [106.08617 ,  99.026566,  31.781435],
         [105.85387 ,  99.27831 ,  31.770128],
         [105.58506 ,  99.539856,  31.769758],
         [105.11865 ,  99.842705,  31.585764],
         [104.808464, 100.07917 ,  31.307255],
         [104.6066  , 100.23924 ,  31.157135],
         [104.28713 , 100.53774 ,  31.08027 ],
         [103.983086, 100.83656 ,  30.844517],
         [103.822716, 101.07974 ,  30.58021 ],
         [103.6988  , 101.25851 ,  30.34341 ],
         [103.57915 , 101.40885 ,  30.13154 ],
         [103.484665, 101.51684 ,  29.74114 ],
         [103.41167 , 101.616646,  29.335665],
         [103.35119 , 101.738396,  28.940214],
         [103.30217 , 101.889496,  28.591648],
         [103.28075 , 102.04407 ,  28.317104],
         [103.29893 , 102.17984 ,  27.87716 ],
         [103.8463  , 102.52748 ,  26.753304]], dtype=float32),
  array([[28.702507, 90.01953 , 25.759558],
         [29.113935, 91.644966, 25.247355],
         [28.743244, 92.25122 , 25.244963],
         [28.702507, 90.01953 , 25.759558],
         [27.709888, 88.445305, 26.88164 ],
         [26.680532, 88.11057 , 27.619194],
         [25.962593, 88.20881 , 27.752764],
         [28.743244, 92.25122 , 25.244963],
         [26.867954, 92.42199 , 26.311563],
         [26.02797 , 92.372154, 26.319103],
         [25.48413 , 92.14695 , 26.323015],
         [24.97722 , 91.85089 , 26.383274],
         [24.556849, 91.31055 , 26.369652],
         [24.431124, 90.67728 , 26.454802],
         [24.93942 , 88.81259 , 26.633335],
         [25.962593, 88.20881 , 27.752764],
         [28.743244, 92.25122 , 25.244963],
         [29.049377, 92.51543 , 23.00933 ],
         [27.644033, 93.69262 , 22.848728],
         [27.254633, 94.06014 , 22.919104],
         [26.821886, 94.41301 , 23.062084],
         [26.22034 , 94.89983 , 23.076195],
         [25.638647, 95.338394, 23.14035 ],
         [25.120497, 95.83102 , 23.787415],
         [24.86566 , 96.02909 , 24.161386],
         [24.718029, 96.18165 , 24.484419],
         [24.585222, 96.34487 , 24.776402],
         [24.57877 , 96.53742 , 25.179544],
         [24.561079, 96.69771 , 25.588552],
         [24.567463, 96.820045, 25.92236 ],
         [24.654078, 96.888145, 26.311348],
         [24.861807, 96.93772 , 26.794855],
         [25.19791 , 96.9262  , 27.264212],
         [25.530342, 96.84253 , 27.639942],
         [25.965086, 96.631584, 27.975998],
         [26.583374, 96.416916, 28.444818],
         [27.140688, 96.10065 , 28.839859],
         [27.594755, 95.85318 , 28.97629 ],
         [27.952421, 95.639366, 29.022877],
         [28.339764, 95.4338  , 29.009539],
         [28.60511 , 95.27421 , 28.98764 ],
         [29.41392 , 94.175995, 28.927841],
         [28.743244, 92.25122 , 25.244963],
         [29.592712, 92.980255, 27.484785],
         [29.632872, 93.429016, 27.980124],
         [29.41392 , 94.175995, 28.927841],
         [32.69265 , 87.22774 , 20.665108],
         [32.55881 , 87.25848 , 20.768606],
         [32.5023  , 87.28147 , 20.808681],
         [32.4602  , 87.3068  , 20.841682],
         [32.40383 , 87.34185 , 20.891676],
         [32.30508 , 87.35516 , 20.985176],
         [32.20248 , 87.36244 , 21.091911],
         [32.066654, 87.377754, 21.231222],
         [31.875977, 87.41614 , 21.404188],
         [31.64169 , 87.487114, 21.585844],
         [31.135967, 87.67215 , 21.824764],
         [29.692373, 88.34817 , 23.47844 ],
         [29.584724, 88.56851 , 23.943464],
         [29.492657, 88.73523 , 24.372942],
         [29.295662, 89.22933 , 24.80422 ],
         [29.099468, 89.70257 , 25.356657],
         [28.702507, 90.01953 , 25.759558],
         [25.962593, 88.20881 , 27.752764],
         [26.252985, 87.39841 , 29.875216],
         [26.092323, 87.491264, 30.46063 ],
         [26.013506, 87.63518 , 31.031242],
         [25.984211, 87.754776, 31.431572],
         [26.034761, 87.95209 , 31.834538],
         [26.085197, 88.17174 , 32.19757 ],
         [26.164557, 88.40119 , 32.541046],
         [26.272697, 88.58689 , 32.813595],
         [26.397627, 88.76106 , 33.020775],
         [26.593103, 89.02599 , 33.22872 ],
         [26.998644, 89.47981 , 33.419476],
         [27.306604, 89.94934 , 33.534786],
         [27.662827, 90.39867 , 33.54778 ],
         [27.95442 , 90.76089 , 33.561077],
         [28.380142, 91.24469 , 33.55951 ],
         [28.65136 , 91.63464 , 33.540752],
         [28.93114 , 91.92124 , 33.46498 ],
         [29.146595, 92.18546 , 33.215626],
         [29.371342, 92.404495, 32.87407 ],
         [29.624931, 92.686714, 32.52178 ],
         [29.863249, 93.00686 , 31.996756],
         [29.907024, 93.33418 , 31.777542],
         [29.91294 , 93.49817 , 31.546984],
         [29.936987, 93.65441 , 31.248377],
         [29.97057 , 93.85378 , 30.705923],
         [29.905018, 93.98649 , 29.8803  ],
         [29.41392 , 94.175995, 28.927841]], dtype=float32)],
 10: [array([[ 97.28185 ,  97.18601 ,  16.413874],
         [ 97.332344,  97.219734,  16.439896],
         [ 97.3453  ,  97.228325,  16.444763],
         [ 97.359276,  97.236084,  16.450216],
         [ 97.37251 ,  97.2437  ,  16.455854],
         [ 97.385284,  97.25165 ,  16.462128],
         [ 97.39849 ,  97.260506,  16.468472],
         [ 97.41195 ,  97.26998 ,  16.474699],
         [ 97.42666 ,  97.279236,  16.481865],
         [ 97.44515 ,  97.29292 ,  16.486546],
         [ 97.47324 ,  97.31089 ,  16.493004],
         [ 97.517105,  97.331245,  16.500967],
         [ 97.573326,  97.364265,  16.523705],
         [ 97.63278 ,  97.42766 ,  16.5402  ],
         [ 97.683014,  97.49877 ,  16.553148],
         [ 97.735016,  97.59461 ,  16.566921],
         [ 97.79832 ,  97.71338 ,  16.605946],
         [ 97.86179 ,  97.86993 ,  16.662104],
         [ 97.90616 ,  98.00986 ,  16.723024],
         [ 97.90616 ,  98.00986 ,  16.723024],
         [ 98.108284,  98.095406,  16.768612],
         [ 98.39143 ,  98.319885,  16.976652],
         [ 98.805565,  98.60069 ,  17.2132  ],
         [ 99.54376 ,  98.90922 ,  17.561142],
         [100.19522 ,  99.2727  ,  18.144062],
         [100.543655,  99.72037 ,  18.943586],
         [100.60427 ,  99.99676 ,  19.367796],
         [101.41773 , 101.99033 ,  21.264015],
         [ 97.90616 ,  98.00986 ,  16.723024],
         [ 96.6581  ,  98.29302 ,  16.782524],
         [ 96.44734 ,  98.27585 ,  16.771563],
         [101.41773 , 101.99033 ,  21.264015],
         [102.9487  , 100.9299  ,  23.16301 ],
         [103.5332  , 100.89672 ,  23.60387 ],
         [101.41773 , 101.99033 ,  21.264015],
         [100.78014 , 104.04929 ,  21.034328],
         [101.11784 , 104.68464 ,  20.870546],
         [103.5332  , 100.89672 ,  23.60387 ],
         [104.73299 , 101.21081 ,  22.933357],
         [105.40208 , 101.85668 ,  22.829836],
         [105.7188  , 102.574425,  22.741028],
         [105.74381 , 103.30136 ,  22.633318],
         [105.44854 , 104.13046 ,  22.507128],
         [105.04433 , 104.60837 ,  22.367413],
         [104.602036, 104.93641 ,  22.258474],
         [104.28407 , 105.13009 ,  22.16    ],
         [104.048256, 105.231285,  22.084518],
         [103.6514  , 105.26024 ,  21.996933],
         [103.252426, 105.17015 ,  21.917011],
         [101.11784 , 104.68464 ,  20.870546],
         [103.5332  , 100.89672 ,  23.60387 ],
         [103.08107 , 100.499084,  25.007738],
         [103.44955 , 100.646034,  25.839602],
         [103.49295 , 100.768456,  26.404053],
         [103.516304, 100.91371 ,  26.855991],
         [103.430145, 101.13743 ,  27.229492],
         [103.27809 , 101.42253 ,  27.557447],
         [103.064125, 101.800735,  27.823252],
         [102.88482 , 102.07954 ,  28.068604],
         [102.71907 , 102.29235 ,  28.244705],
         [102.47443 , 102.62712 ,  28.38574 ],
         [102.01498 , 103.128624,  28.404682],
         [101.5696  , 103.57924 ,  28.428648],
         [101.18231 , 103.967285,  28.37304 ],
         [100.770256, 104.38314 ,  28.118475],
         [100.45997 , 104.68742 ,  27.899746],
         [100.27099 , 104.85205 ,  27.733267],
         [100.155396, 104.993385,  27.529404],
         [100.05535 , 105.117645,  27.318844],
         [ 99.93968 , 105.26065 ,  27.1465  ],
         [ 99.846504, 105.38695 ,  27.016737],
         [ 99.72531 , 105.53103 ,  26.871582],
         [ 99.68426 , 105.715614,  26.429962],
         [ 99.6644  , 105.85569 ,  26.091381],
         [ 99.66844 , 105.944435,  25.810207],
         [100.24243 , 106.333206,  24.409365],
         [101.11784 , 104.68464 ,  20.870546],
         [100.03779 , 105.50918 ,  23.36594 ],
         [100.24243 , 106.333206,  24.409365],
         [101.11784 , 104.68464 ,  20.870546],
         [100.97679 , 104.77598 ,  18.63335 ],
         [102.43447 , 106.50462 ,  18.780804],
         [102.778786, 107.089516,  19.113987],
         [103.079994, 107.60396 ,  19.283289],
         [103.306015, 108.0444  ,  19.579817],
         [103.52167 , 108.45413 ,  20.025352],
         [103.66593 , 108.81975 ,  20.473482],
         [103.688065, 109.034584,  21.022217],
         [103.58273 , 109.16217 ,  21.52352 ],
         [103.451935, 109.177475,  22.0746  ],
         [103.159706, 109.04085 ,  22.61934 ],
         [102.91735 , 108.90842 ,  22.92832 ],
         [102.677765, 108.7915  ,  23.25634 ],
         [102.39088 , 108.63285 ,  23.557968],
         [101.995316, 108.38741 ,  23.815296],
         [101.734474, 108.23647 ,  23.953188],
         [101.49743 , 108.06647 ,  24.088854],
         [101.13728 , 107.68904 ,  24.117613],
         [101.01917 , 107.59069 ,  24.160027],
         [100.24243 , 106.333206,  24.409365]], dtype=float32),
  array([[ 34.09607 ,  95.3819  ,  16.100899],
         [ 33.93698 ,  95.44578 ,  16.219347],
         [ 33.840523,  95.48901 ,  16.301252],
         [ 33.768356,  95.52872 ,  16.383339],
         [ 33.66455 ,  95.57892 ,  16.44991 ],
         [ 33.55078 ,  95.656906,  16.546648],
         [ 33.413837,  95.74049 ,  16.700712],
         [ 33.210365,  95.94095 ,  16.863604],
         [ 32.99511 ,  96.18102 ,  17.030357],
         [ 32.357407,  96.3149  ,  17.230032],
         [ 31.758593,  96.52025 ,  17.579046],
         [ 31.182238,  96.84908 ,  18.181559],
         [ 30.892338,  97.22806 ,  18.91462 ],
         [ 30.802374,  97.540405,  19.27473 ],
         [ 30.003668,  99.3031  ,  20.956888],
         [ 30.003668,  99.3031  ,  20.956888],
         [ 28.752888,  98.31317 ,  22.791313],
         [ 28.160591,  98.23698 ,  23.241962],
         [ 30.003668,  99.3031  ,  20.956888],
         [ 30.477919, 101.24643 ,  20.595753],
         [ 30.145815, 101.867546,  20.475561],
         [ 28.160591,  98.23698 ,  23.241962],
         [ 27.07002 ,  98.37796 ,  22.701973],
         [ 26.02607 ,  98.88768 ,  22.613201],
         [ 25.504139,  99.71303 ,  22.262083],
         [ 25.368906, 100.24577 ,  22.03495 ],
         [ 25.28    , 100.70405 ,  21.859056],
         [ 25.45843 , 101.39134 ,  21.719297],
         [ 25.82579 , 101.897484,  21.64488 ],
         [ 26.242966, 102.25805 ,  21.539337],
         [ 26.573742, 102.471016,  21.431908],
         [ 26.909418, 102.60489 ,  21.351727],
         [ 27.41892 , 102.60919 ,  21.37019 ],
         [ 28.039562, 102.4563  ,  21.278345],
         [ 28.27137 , 102.380325,  21.245144],
         [ 30.145815, 101.867546,  20.475561],
         [ 28.160591,  98.23698 ,  23.241962],
         [ 28.517494,  97.96764 ,  24.505564],
         [ 28.033869,  98.14096 ,  25.316933],
         [ 27.859594,  98.39641 ,  25.982838],
         [ 27.806843,  98.685425,  26.627338],
         [ 27.854643,  98.99314 ,  27.0417  ],
         [ 27.966595,  99.300865,  27.346842],
         [ 28.093912,  99.53657 ,  27.57397 ],
         [ 28.256126,  99.81183 ,  27.790236],
         [ 28.441105, 100.11844 ,  27.97836 ],
         [ 28.602457, 100.38345 ,  28.131153],
         [ 28.802906, 100.722305,  28.270855],
         [ 29.147741, 101.184   ,  28.285732],
         [ 29.591492, 101.74455 ,  28.090075],
         [ 29.966854, 102.219345,  27.92467 ],
         [ 30.121166, 102.36302 ,  27.844957],
         [ 30.271252, 102.48433 ,  27.753168],
         [ 30.45658 , 102.612495,  27.574186],
         [ 30.62029 , 102.78361 ,  27.292736],
         [ 30.807589, 102.982666,  27.060045],
         [ 30.984518, 103.18412 ,  26.78553 ],
         [ 31.13321 , 103.40393 ,  26.463263],
         [ 31.218933, 103.570625,  26.186613],
         [ 31.250439, 103.67638 ,  25.851027],
         [ 31.279367, 103.75902 ,  25.56608 ],
         [ 31.217394, 103.82236 ,  25.161026],
         [ 31.155006, 103.88472 ,  24.796156],
         [ 30.697258, 103.99325 ,  23.68416 ],
         [ 30.145815, 101.867546,  20.475561],
         [ 30.471907, 101.79371 ,  18.276918],
         [ 29.262796, 103.032234,  18.198233],
         [ 28.946947, 103.37333 ,  18.268959],
         [ 28.654991, 103.70159 ,  18.365072],
         [ 28.467619, 103.94396 ,  18.442284],
         [ 28.230206, 104.24609 ,  18.484632],
         [ 27.984022, 104.55853 ,  18.515038],
         [ 27.679092, 104.96363 ,  18.675413],
         [ 27.447159, 105.26922 ,  18.975029],
         [ 27.306852, 105.50551 ,  19.171507],
         [ 27.157751, 105.74642 ,  19.414598],
         [ 27.035164, 105.98184 ,  19.840908],
         [ 27.002949, 106.15521 ,  20.262157],
         [ 27.03862 , 106.29936 ,  20.683115],
         [ 27.212585, 106.37133 ,  21.314508],
         [ 27.690979, 106.307686,  21.982506],
         [ 28.073555, 106.24296 ,  22.442684],
         [ 28.376106, 106.14592 ,  22.783531],
         [ 28.821281, 105.89848 ,  23.06116 ],
         [ 29.159124, 105.74354 ,  23.3073  ],
         [ 29.582582, 105.44469 ,  23.407898],
         [ 29.981617, 105.11513 ,  23.472548],
         [ 30.697258, 103.99325 ,  23.68416 ],
         [ 30.145815, 101.867546,  20.475561],
         [ 30.93981 , 102.82963 ,  22.592682],
         [ 30.940384, 103.007126,  22.785975],
         [ 30.697258, 103.99325 ,  23.68416 ]], dtype=float32)],
 11: [array([[101.81498 ,  94.123474,  11.488242],
         [101.950165,  94.09698 ,  11.587785],
         [102.01835 ,  94.06037 ,  11.629735],
         [102.13099 ,  94.06121 ,  11.707833],
         [102.25478 ,  94.05623 ,  11.800752],
         [102.41677 ,  94.07381 ,  11.994257],
         [102.71435 ,  94.465096,  12.274792],
         [103.306656,  94.94483 ,  12.316333],
         [103.88594 ,  95.38842 ,  12.591976],
         [104.56556 ,  95.839905,  13.008852],
         [105.13552 ,  96.27321 ,  13.543417],
         [105.3584  ,  96.701614,  14.065931],
         [106.055695,  98.51794 ,  16.214785],
         [106.055695,  98.51794 ,  16.214785],
         [107.43015 ,  97.45859 ,  17.93155 ],
         [108.22019 ,  97.47866 ,  18.295126],
         [106.055695,  98.51794 ,  16.214785],
         [105.260956, 100.75291 ,  16.102947],
         [105.535034, 101.32948 ,  16.09659 ],
         [108.22019 ,  97.47866 ,  18.295126],
         [109.3368  ,  97.767044,  17.523901],
         [110.267845,  98.174644,  17.45438 ],
         [110.86566 ,  98.74758 ,  17.199083],
         [111.15427 ,  99.68316 ,  17.01559 ],
         [111.16688 , 100.34797 ,  16.90661 ],
         [110.93994 , 100.979866,  16.780281],
         [110.784996, 101.50804 ,  16.669704],
         [110.60612 , 101.82071 ,  16.583916],
         [110.42235 , 102.10632 ,  16.516672],
         [109.89164 , 102.423836,  16.468882],
         [109.06362 , 102.475624,  16.498478],
         [108.46759 , 102.31431 ,  16.609535],
         [107.83176 , 102.085594,  16.786493],
         [107.3227  , 101.888145,  16.958654],
         [105.535034, 101.32948 ,  16.09659 ],
         [108.22019 ,  97.47866 ,  18.295126],
         [108.25773 ,  97.18752 ,  19.755999],
         [108.903534,  97.05632 ,  20.481731],
         [109.39279 ,  97.27638 ,  21.346426],
         [109.59747 ,  97.45821 ,  21.791906],
         [109.52444 ,  97.77309 ,  22.33786 ],
         [109.47411 ,  98.06246 ,  22.810709],
         [109.293465,  98.39664 ,  23.241003],
         [108.983955,  98.68162 ,  23.593832],
         [108.60914 ,  99.20287 ,  23.750252],
         [108.12642 ,  99.45505 ,  23.90985 ],
         [107.822716,  99.74374 ,  24.014912],
         [107.42321 , 100.141716,  24.023453],
         [106.99781 , 100.511024,  23.948082],
         [106.596886, 100.94108 ,  23.724457],
         [106.24757 , 101.24587 ,  23.6172  ],
         [105.9607  , 101.470604,  23.364523],
         [105.755585, 101.65374 ,  23.119648],
         [105.57661 , 101.798676,  22.917028],
         [105.422325, 101.93863 ,  22.709124],
         [105.286354, 102.10662 ,  22.368652],
         [105.19255 , 102.34191 ,  21.98871 ],
         [105.07927 , 102.54583 ,  21.59059 ],
         [105.02343 , 102.68335 ,  21.176645],
         [105.0118  , 102.77325 ,  20.801659],
         [105.27703 , 103.06314 ,  19.367292],
         [105.535034, 101.32948 ,  16.09659 ],
         [104.96532 , 101.99736 ,  18.172098],
         [105.012825, 102.27968 ,  18.411928],
         [105.27703 , 103.06314 ,  19.367292],
         [105.535034, 101.32948 ,  16.09659 ],
         [105.207504, 101.282936,  13.889352],
         [106.27936 , 102.388084,  13.487136],
         [106.62257 , 102.743416,  13.489424],
         [106.936005, 103.11104 ,  13.470528],
         [107.25297 , 103.53988 ,  13.510283],
         [107.49185 , 103.9096  ,  13.567008],
         [107.71054 , 104.247314,  13.677097],
         [107.95071 , 104.616005,  13.831752],
         [108.30615 , 105.03901 ,  14.245636],
         [108.559204, 105.43847 ,  14.612991],
         [108.72415 , 105.73939 ,  15.11802 ],
         [108.81058 , 105.99763 ,  15.518083],
         [108.70303 , 106.15828 ,  16.19908 ],
         [108.5522  , 106.265785,  16.711779],
         [108.32638 , 106.2505  ,  17.24804 ],
         [108.039246, 106.119934,  17.755249],
         [107.71015 , 106.106705,  18.144299],
         [107.26735 , 105.865265,  18.48044 ],
         [107.00043 , 105.6     ,  18.678753],
         [106.81907 , 105.410866,  18.812061],
         [106.574875, 105.093666,  18.87114 ],
         [106.28745 , 104.75278 ,  18.887135],
         [106.036194, 104.4627  ,  18.935625],
         [105.827576, 104.218636,  19.058704],
         [105.27703 , 103.06314 ,  19.367292]], dtype=float32),
  array([[ 29.484251,  93.74582 ,  13.059453],
         [ 29.447876,  93.739   ,  13.115064],
         [ 29.430553,  93.73493 ,  13.144405],
         [ 29.416254,  93.73516 ,  13.172659],
         [ 29.406471,  93.73829 ,  13.201907],
         [ 29.400177,  93.74368 ,  13.234929],
         [ 29.39579 ,  93.74807 ,  13.277902],
         [ 29.38269 ,  93.756325,  13.333408],
         [ 29.36676 ,  93.767296,  13.395385],
         [ 29.353926,  93.77109 ,  13.486103],
         [ 29.26375 ,  93.87375 ,  13.656778],
         [ 29.202248,  93.99786 ,  13.809966],
         [ 29.024986,  94.23097 ,  13.96226 ],
         [ 28.847042,  94.43319 ,  14.096879],
         [ 28.611671,  94.77972 ,  14.321216],
         [ 27.841927,  95.117516,  14.658278],
         [ 27.175184,  95.4318  ,  15.235552],
         [ 26.910744,  96.03426 ,  15.908165],
         [ 26.353886,  98.02312 ,  17.96247 ],
         [ 26.353886,  98.02312 ,  17.96247 ],
         [ 26.97947 , 100.14599 ,  17.556417],
         [ 26.646843, 100.74917 ,  17.487778],
         [ 26.353886,  98.02312 ,  17.96247 ],
         [ 25.322615,  97.2132  ,  19.805792],
         [ 24.559895,  97.273674,  20.295383],
         [ 26.646843, 100.74917 ,  17.487778],
         [ 26.758512, 100.575134,  15.210264],
         [ 25.837536, 101.44108 ,  14.739406],
         [ 25.45097 , 101.85109 ,  14.713589],
         [ 25.159346, 102.254196,  14.736655],
         [ 24.944456, 102.56794 ,  14.782571],
         [ 24.675856, 102.9886  ,  14.86092 ],
         [ 24.327724, 103.429886,  14.954922],
         [ 23.93882 , 103.99589 ,  15.047259],
         [ 23.562088, 104.38085 ,  15.46146 ],
         [ 23.33382 , 104.74519 ,  15.90063 ],
         [ 23.181763, 105.07774 ,  16.361206],
         [ 23.186712, 105.37306 ,  16.848581],
         [ 23.338732, 105.59909 ,  17.374384],
         [ 23.580885, 105.75239 ,  17.909367],
         [ 23.89959 , 105.893906,  18.491217],
         [ 24.442076, 105.81366 ,  19.134787],
         [ 24.755707, 105.69279 ,  19.519728],
         [ 25.284647, 105.396324,  19.76925 ],
         [ 25.535406, 105.23116 ,  19.938305],
         [ 25.72575 , 105.07417 ,  20.059704],
         [ 25.982471, 104.75157 ,  20.08667 ],
         [ 26.252491, 104.48506 ,  20.12039 ],
         [ 26.506462, 104.24424 ,  20.16904 ],
         [ 27.200377, 102.79269 ,  20.567429],
         [ 26.646843, 100.74917 ,  17.487778],
         [ 27.432215, 101.64902 ,  19.520472],
         [ 27.200377, 102.79269 ,  20.567429],
         [ 24.559895,  97.273674,  20.295383],
         [ 24.624168,  97.15965 ,  21.782583],
         [ 24.04335 ,  97.059006,  22.678303],
         [ 23.775406,  97.19718 ,  23.32086 ],
         [ 23.646038,  97.526596,  23.94146 ],
         [ 23.73004 ,  97.99856 ,  24.481853],
         [ 23.903652,  98.396996,  24.920761],
         [ 24.03041 ,  98.68993 ,  25.226387],
         [ 24.278856,  99.04146 ,  25.446074],
         [ 24.668226,  99.47393 ,  25.574171],
         [ 25.063417,  99.83259 ,  25.583996],
         [ 25.418465, 100.2136  ,  25.571342],
         [ 25.722763, 100.5846  ,  25.49696 ],
         [ 25.952087, 100.85258 ,  25.417013],
         [ 26.221144, 101.14641 ,  25.230656],
         [ 26.448624, 101.40519 ,  24.992258],
         [ 26.707531, 101.62862 ,  24.819986],
         [ 26.986622, 101.8992  ,  24.610502],
         [ 27.149347, 102.15485 ,  24.092657],
         [ 27.256033, 102.32049 ,  23.801088],
         [ 27.36046 , 102.47264 ,  23.556192],
         [ 27.459192, 102.60851 ,  23.14659 ],
         [ 27.521477, 102.74984 ,  22.667048],
         [ 27.543396, 102.87205 ,  22.19201 ],
         [ 27.200377, 102.79269 ,  20.567429],
         [ 26.646843, 100.74917 ,  17.487778],
         [ 24.71431 , 101.24409 ,  18.247215],
         [ 24.265465, 101.439476,  18.226221],
         [ 23.82006 , 101.61736 ,  18.202978],
         [ 23.458858, 101.76437 ,  18.153547],
         [ 22.123188, 101.51499 ,  18.181448],
         [ 21.852438, 101.03275 ,  18.28766 ],
         [ 21.610992, 100.548775,  18.409014],
         [ 21.292128,  99.86309 ,  18.646341],
         [ 21.468609,  99.006905,  18.848383],
         [ 21.84766 ,  98.389404,  19.179913],
         [ 22.479069,  97.681595,  19.54217 ],
         [ 23.32411 ,  97.47547 ,  19.631628],
         [ 24.559895,  97.273674,  20.295383]], dtype=float32)],
 12: [array([[128.84758 , 129.89279 ,  22.216606],
         [128.3365  , 132.0884  ,  22.161314],
         [128.51991 , 132.68115 ,  22.064667],
         [128.84758 , 129.89279 ,  22.216606],
         [130.27832 , 128.55777 ,  23.827587],
         [131.01666 , 128.43158 ,  24.182756],
         [128.51991 , 132.68115 ,  22.064667],
         [130.51825 , 133.03983 ,  22.355736],
         [131.24149 , 133.18654 ,  22.256933],
         [131.78467 , 133.27896 ,  22.19713 ],
         [132.35994 , 133.36581 ,  22.135658],
         [133.01382 , 133.06113 ,  22.049192],
         [133.52339 , 132.73763 ,  22.03851 ],
         [133.91623 , 132.1186  ,  22.095766],
         [134.17021 , 131.59268 ,  22.156532],
         [134.32472 , 131.14253 ,  22.243935],
         [134.20071 , 130.4754  ,  22.495306],
         [134.04167 , 129.87299 ,  22.702261],
         [133.48813 , 129.29811 ,  23.058092],
         [132.76723 , 128.85051 ,  23.338223],
         [132.05556 , 128.53578 ,  23.411015],
         [131.01666 , 128.43158 ,  24.182756],
         [128.51991 , 132.68115 ,  22.064667],
         [128.03154 , 132.99226 ,  20.28898 ],
         [129.01257 , 133.75499 ,  19.75124 ],
         [129.61713 , 134.29398 ,  19.69897 ],
         [130.065   , 134.85406 ,  19.787113],
         [130.39458 , 135.24506 ,  19.846678],
         [130.75052 , 135.58842 ,  19.952768],
         [131.02263 , 135.93135 ,  20.127832],
         [131.27065 , 136.19589 ,  20.407766],
         [131.5521  , 136.42377 ,  20.847837],
         [131.73976 , 136.57394 ,  21.293034],
         [131.91594 , 136.7433  ,  21.820227],
         [132.06738 , 136.922   ,  22.478724],
         [131.88313 , 136.86806 ,  23.397785],
         [131.49039 , 136.72327 ,  24.249641],
         [131.1099  , 136.71678 ,  24.826822],
         [130.61514 , 136.50127 ,  25.109425],
         [130.32536 , 136.28207 ,  25.186506],
         [130.11395 , 136.15198 ,  25.255877],
         [129.93115 , 136.024   ,  25.311903],
         [129.74968 , 135.88452 ,  25.364902],
         [129.57452 , 135.72337 ,  25.430546],
         [129.38962 , 135.5527  ,  25.496738],
         [128.66132 , 134.7024  ,  25.835468],
         [128.51991 , 132.68115 ,  22.064667],
         [127.85307 , 133.1628  ,  24.174809],
         [127.98627 , 133.75258 ,  24.657942],
         [128.10857 , 134.04228 ,  24.917252],
         [128.66132 , 134.7024  ,  25.835468],
         [131.01666 , 128.43158 ,  24.182756],
         [130.96632 , 128.13588 ,  25.531797],
         [131.68948 , 128.07533 ,  26.39755 ],
         [131.89581 , 128.2479  ,  26.981718],
         [132.05211 , 128.47745 ,  27.453598],
         [132.07565 , 128.78162 ,  27.922514],
         [132.01962 , 129.21864 ,  28.41006 ],
         [131.80925 , 129.6222  ,  28.838884],
         [131.58214 , 130.123   ,  29.254517],
         [131.27252 , 130.61731 ,  29.487816],
         [131.16177 , 130.82588 ,  29.570776],
         [131.07253 , 131.00835 ,  29.630201],
         [130.98018 , 131.19449 ,  29.678028],
         [130.83301 , 131.43031 ,  29.694893],
         [130.65541 , 131.69562 ,  29.718958],
         [130.4846  , 131.9271  ,  29.700869],
         [130.29843 , 132.17596 ,  29.688332],
         [129.95207 , 132.5264  ,  29.563442],
         [129.6385  , 132.91994 ,  29.32348 ],
         [129.4208  , 133.25528 ,  29.120481],
         [129.10631 , 133.6094  ,  28.783073],
         [128.88608 , 133.86288 ,  28.423895],
         [128.75607 , 134.05731 ,  28.090906],
         [128.67468 , 134.2235  ,  27.747904],
         [128.60464 , 134.33273 ,  27.442982],
         [128.52399 , 134.55594 ,  27.005465],
         [128.66132 , 134.7024  ,  25.835468],
         [124.79078 , 126.26943 ,  17.097227],
         [124.793816, 126.275314,  17.159916],
         [124.79005 , 126.271095,  17.178606],
         [124.782974, 126.26555 ,  17.198982],
         [124.772095, 126.26045 ,  17.223515],
         [124.76291 , 126.26257 ,  17.252197],
         [124.75255 , 126.27478 ,  17.276577],
         [124.74466 , 126.29036 ,  17.298197],
         [124.72613 , 126.315315,  17.335594],
         [124.73168 , 126.34169 ,  17.38775 ],
         [124.738495, 126.35734 ,  17.427687],
         [124.74453 , 126.36677 ,  17.465363],
         [124.76169 , 126.37352 ,  17.509151],
         [124.77785 , 126.3757  ,  17.552723],
         [124.795204, 126.37509 ,  17.606443],
         [124.79627 , 126.369   ,  17.722769],
         [124.808914, 126.32319 ,  17.987143],
         [125.32494 , 126.84635 ,  18.305578],
         [125.792534, 127.24148 ,  18.496157],
         [126.69622 , 127.46507 ,  18.817057],
         [127.43368 , 127.91214 ,  19.486511],
         [127.85284 , 128.48042 ,  20.388186],
         [128.84758 , 129.89279 ,  22.216606]], dtype=float32),
  array([[ 54.540268, 132.56274 ,  18.514156],
         [ 54.460598, 132.74269 ,  18.60906 ],
         [ 54.439564, 132.83142 ,  18.648224],
         [ 54.426823, 132.92473 ,  18.690187],
         [ 54.383556, 133.02531 ,  18.748108],
         [ 54.31615 , 133.15292 ,  18.806044],
         [ 54.22259 , 133.28516 ,  18.92206 ],
         [ 53.952976, 133.60533 ,  18.937935],
         [ 53.707684, 133.88512 ,  19.008581],
         [ 53.5279  , 134.18938 ,  19.018122],
         [ 53.003864, 134.56339 ,  19.362022],
         [ 52.487823, 134.9293  ,  19.690847],
         [ 51.74962 , 135.2549  ,  20.448694],
         [ 51.52866 , 135.86566 ,  21.423386],
         [ 50.991127, 137.14326 ,  22.989187],
         [ 50.991127, 137.14326 ,  22.989187],
         [ 51.54951 , 138.90013 ,  22.886492],
         [ 51.51291 , 139.76576 ,  22.702353],
         [ 50.991127, 137.14326 ,  22.989187],
         [ 49.97203 , 136.41219 ,  24.399708],
         [ 48.679153, 136.21965 ,  25.082558],
         [ 48.139664, 136.30061 ,  25.355932],
         [ 51.51291 , 139.76576 ,  22.702353],
         [ 52.238506, 140.31221 ,  24.426373],
         [ 52.223927, 140.84337 ,  24.896263],
         [ 52.142403, 141.19646 ,  25.290833],
         [ 52.088997, 141.40825 ,  25.558796],
         [ 51.607384, 142.02501 ,  26.389664],
         [ 51.51291 , 139.76576 ,  22.702353],
         [ 52.004093, 140.02602 ,  21.390423],
         [ 51.56217 , 140.55182 ,  20.615274],
         [ 50.97735 , 141.29904 ,  20.342785],
         [ 50.556717, 141.7342  ,  20.227764],
         [ 50.19324 , 142.12517 ,  20.219543],
         [ 49.779743, 142.61578 ,  20.407074],
         [ 49.47193 , 143.01697 ,  20.567305],
         [ 49.22837 , 143.4103  ,  20.735382],
         [ 48.9132  , 143.75826 ,  21.149523],
         [ 48.706795, 143.94864 ,  21.521349],
         [ 48.53107 , 144.15448 ,  21.927105],
         [ 48.39329 , 144.28996 ,  22.412733],
         [ 48.300945, 144.48752 ,  22.92796 ],
         [ 48.260216, 144.69997 ,  23.54107 ],
         [ 48.45255 , 144.65822 ,  24.354225],
         [ 48.871544, 144.38037 ,  25.003708],
         [ 49.17931 , 144.21637 ,  25.451355],
         [ 49.442207, 144.05243 ,  25.749378],
         [ 49.774952, 143.8169  ,  25.883043],
         [ 50.01325 , 143.68478 ,  25.965273],
         [ 50.238773, 143.55042 ,  26.02936 ],
         [ 50.457886, 143.35847 ,  26.105055],
         [ 50.67231 , 143.16911 ,  26.17911 ],
         [ 51.015823, 142.81392 ,  26.197695],
         [ 51.607384, 142.02501 ,  26.389664],
         [ 51.51291 , 139.76576 ,  22.702353],
         [ 50.215546, 140.53699 ,  22.66248 ],
         [ 49.37203 , 141.06126 ,  22.663042],
         [ 48.751633, 141.37328 ,  22.66568 ],
         [ 48.101444, 141.63182 ,  22.670135],
         [ 47.478287, 141.82458 ,  22.682413],
         [ 46.60536 , 141.39626 ,  22.920343],
         [ 46.107716, 140.85062 ,  23.078447],
         [ 45.74943 , 140.4338  ,  23.166328],
         [ 45.47169 , 139.91101 ,  23.248247],
         [ 45.503815, 139.1673  ,  23.382734],
         [ 45.519344, 138.58942 ,  23.542181],
         [ 45.62928 , 138.04886 ,  23.760036],
         [ 46.058952, 137.54932 ,  24.034056],
         [ 46.50933 , 137.09554 ,  24.186817],
         [ 47.123203, 136.68018 ,  24.310457],
         [ 48.139664, 136.30061 ,  25.355932],
         [ 48.139664, 136.30061 ,  25.355932],
         [ 48.49524 , 135.98877 ,  26.95265 ],
         [ 48.153748, 136.28711 ,  27.809021],
         [ 48.032417, 136.53119 ,  28.480421],
         [ 48.28341 , 137.07452 ,  29.038292],
         [ 48.49183 , 137.48344 ,  29.374794],
         [ 48.698147, 138.07521 ,  29.809679],
         [ 49.134315, 138.54555 ,  30.04969 ],
         [ 49.492817, 138.93279 ,  30.068531],
         [ 49.863327, 139.3424  ,  30.062286],
         [ 50.17875 , 139.73718 ,  30.0305  ],
         [ 50.42956 , 140.13298 ,  29.92704 ],
         [ 50.723495, 140.4948  ,  29.726404],
         [ 50.98946 , 140.81656 ,  29.484879],
         [ 51.14631 , 141.16386 ,  29.210714],
         [ 51.401352, 141.40405 ,  28.811972],
         [ 51.514294, 141.61061 ,  28.36516 ],
         [ 51.583733, 141.70795 ,  28.04505 ],
         [ 51.643097, 141.78018 ,  27.730755],
         [ 51.730103, 141.83516 ,  27.44168 ],
         [ 51.607384, 142.02501 ,  26.389664]], dtype=float32)],
 13: [array([[103.71478  ,  81.83233  ,  15.749343 ],
         [103.7232   ,  81.87425  ,  15.78534  ],
         [103.72577  ,  81.89013  ,  15.795315 ],
         [103.7255   ,  81.90828  ,  15.808072 ],
         [103.72431  ,  81.9271   ,  15.82351  ],
         [103.72346  ,  81.94621  ,  15.841693 ],
         [103.72421  ,  81.96693  ,  15.862523 ],
         [103.729004 ,  81.99047  ,  15.883933 ],
         [103.73664  ,  82.014145 ,  15.903348 ],
         [103.74909  ,  82.04018  ,  15.924313 ],
         [103.76618  ,  82.06879  ,  15.9504385],
         [103.78595  ,  82.0995   ,  15.979067 ],
         [103.8093   ,  82.13355  ,  16.01074  ],
         [103.84496  ,  82.16594  ,  16.07831  ],
         [103.890945 ,  82.2031   ,  16.155922 ],
         [103.94266  ,  82.25561  ,  16.256062 ],
         [104.027756 ,  82.35618  ,  16.37331  ],
         [104.164894 ,  82.54459  ,  16.49485  ],
         [104.32817  ,  82.74423  ,  16.54472  ],
         [104.4312   ,  82.87036  ,  16.56207  ],
         [104.53415  ,  83.002556 ,  16.572084 ],
         [104.66955  ,  83.20531  ,  16.62047  ],
         [104.75558  ,  83.3914   ,  16.682056 ],
         [104.959496 ,  83.685425 ,  16.727764 ],
         [105.524765 ,  83.99255  ,  16.994354 ],
         [106.06768  ,  84.2557   ,  17.273203 ],
         [106.60517  ,  84.80534  ,  17.888292 ],
         [106.96674  ,  85.33138  ,  19.04387  ],
         [107.70558  ,  86.668236 ,  21.15792  ],
         [107.70558  ,  86.668236 ,  21.15792  ],
         [109.152145 ,  85.405426 ,  22.67709  ],
         [110.11025  ,  85.430145 ,  23.020771 ],
         [107.70558  ,  86.668236 ,  21.15792  ],
         [106.92188  ,  88.85828  ,  21.351677 ],
         [107.11068  ,  89.48519  ,  21.256935 ],
         [110.11025  ,  85.430145 ,  23.020771 ],
         [110.50838  ,  85.00881  ,  24.619673 ],
         [111.02687  ,  85.32033  ,  25.391273 ],
         [111.25012  ,  85.48232  ,  26.031525 ],
         [111.250496 ,  85.67312  ,  26.601038 ],
         [111.18417  ,  85.834656 ,  27.071922 ],
         [110.860794 ,  86.2273   ,  27.507183 ],
         [110.495445 ,  86.58482  ,  27.770042 ],
         [110.00582  ,  87.00476  ,  28.152956 ],
         [109.77401  ,  87.260086 ,  28.343573 ],
         [109.318474 ,  87.709175 ,  28.326096 ],
         [108.84066  ,  88.181046 ,  28.315887 ],
         [108.29672  ,  88.62831  ,  27.96435  ],
         [108.085365 ,  88.837555 ,  27.912424 ],
         [107.95869  ,  89.029305 ,  27.857935 ],
         [107.799805 ,  89.18451  ,  27.788483 ],
         [107.63403  ,  89.34712  ,  27.693102 ],
         [107.41818  ,  89.60602  ,  27.476439 ],
         [107.22866  ,  89.825745 ,  27.136978 ],
         [107.07742  ,  89.979195 ,  26.877262 ],
         [108.55642  ,  90.890274 ,  23.500187 ],
         [107.11068  ,  89.48519  ,  21.256935 ],
         [107.84319  ,  90.14549  ,  22.820488 ],
         [108.55642  ,  90.890274 ,  23.500187 ],
         [107.11068  ,  89.48519  ,  21.256935 ],
         [106.47369  ,  89.70505  ,  19.031963 ],
         [107.157394 ,  90.51706  ,  18.421726 ],
         [107.70849  ,  91.053    ,  18.413725 ],
         [108.15109  ,  91.49233  ,  18.37483  ],
         [108.477615 ,  91.94977  ,  18.417162 ],
         [108.79726  ,  92.40374  ,  18.459135 ],
         [109.11365  ,  92.806885 ,  18.526031 ],
         [109.38961  ,  93.189575 ,  18.635105 ],
         [109.66518  ,  93.54812  ,  19.108404 ],
         [109.83363  ,  93.81205  ,  19.479916 ],
         [109.99992  ,  94.0762   ,  19.909597 ],
         [110.08486  ,  94.23144  ,  20.532602 ],
         [110.153595 ,  94.35714  ,  21.194777 ],
         [110.13454  ,  94.33009  ,  21.817339 ],
         [109.955696 ,  94.04366  ,  22.44622  ],
         [109.81173  ,  93.837425 ,  22.878447 ],
         [109.698944 ,  93.64441  ,  23.264006 ],
         [109.360115 ,  93.10177  ,  23.683794 ],
         [108.55642  ,  90.890274 ,  23.500187 ],
         [110.11025  ,  85.430145 ,  23.020771 ],
         [111.395874 ,  85.849846 ,  22.177921 ],
         [112.22553  ,  86.20413  ,  22.120474 ],
         [112.789474 ,  86.79262  ,  22.035028 ],
         [112.9777   ,  87.60742  ,  21.877642 ],
         [113.07924  ,  88.90738  ,  21.737072 ],
         [112.92232  ,  89.503174 ,  21.634785 ],
         [112.69649  ,  89.89812  ,  21.517418 ],
         [112.40721  ,  90.25806  ,  21.442974 ],
         [111.97974  ,  90.631744 ,  21.478502 ],
         [111.35694  ,  90.85899  ,  21.592352 ],
         [110.74474  ,  90.946335 ,  21.750525 ],
         [110.43551  ,  90.97567  ,  21.824762 ],
         [110.16465  ,  90.865456 ,  21.835066 ],
         [108.55642  ,  90.890274 ,  23.500187 ]], dtype=float32),
  array([[28.303667, 79.76544 , 15.037529],
         [28.25717 , 79.75949 , 15.074991],
         [28.243677, 79.751526, 15.084996],
         [28.231365, 79.74026 , 15.095792],
         [28.220587, 79.72561 , 15.110936],
         [28.210567, 79.7003  , 15.131197],
         [28.199316, 79.66339 , 15.163397],
         [28.158596, 79.632095, 15.225426],
         [28.058546, 79.64893 , 15.323742],
         [27.988047, 79.67793 , 15.398283],
         [27.916702, 79.718285, 15.46338 ],
         [27.837574, 79.75949 , 15.528477],
         [27.740423, 79.812416, 15.615341],
         [27.622105, 79.91841 , 15.725241],
         [27.522959, 80.03489 , 15.815382],
         [27.444931, 80.15431 , 15.907366],
         [27.34455 , 80.35457 , 16.061733],
         [26.966156, 80.67398 , 16.087467],
         [26.420364, 81.01865 , 16.058163],
         [25.759596, 81.453316, 17.180693],
         [24.975357, 83.23288 , 19.63691 ],
         [24.975357, 83.23288 , 19.63691 ],
         [23.980616, 82.38293 , 21.234385],
         [22.993729, 82.332565, 21.69352 ],
         [24.975357, 83.23288 , 19.63691 ],
         [25.357601, 85.14428 , 19.79732 ],
         [25.27309 , 85.89344 , 19.63325 ],
         [22.993729, 82.332565, 21.69352 ],
         [22.646591, 82.13058 , 23.10519 ],
         [22.155127, 82.00351 , 23.704437],
         [21.78926 , 82.301186, 24.409575],
         [21.67445 , 82.6492  , 24.957476],
         [21.687626, 82.99375 , 25.481081],
         [21.797424, 83.35487 , 25.96088 ],
         [21.954653, 83.63415 , 26.378107],
         [22.460146, 84.0891  , 26.701618],
         [22.70083 , 84.35785 , 26.842684],
         [23.098267, 84.75347 , 26.897688],
         [23.535425, 85.16223 , 26.880302],
         [23.970215, 85.60968 , 26.761496],
         [24.243452, 85.965324, 26.50666 ],
         [24.450037, 86.19727 , 26.333189],
         [24.735415, 86.47603 , 26.078354],
         [25.029016, 86.80769 , 25.74405 ],
         [25.203686, 87.025085, 25.465218],
         [25.378073, 87.2809  , 25.082857],
         [25.46876 , 87.44655 , 24.744152],
         [23.92762 , 87.68106 , 21.554684],
         [25.27309 , 85.89344 , 19.63325 ],
         [24.69854 , 86.70244 , 20.889906],
         [23.92762 , 87.68106 , 21.554684],
         [22.993729, 82.332565, 21.69352 ],
         [21.720514, 82.435875, 21.14425 ],
         [20.899199, 82.41913 , 21.2573  ],
         [20.07625 , 82.928505, 20.963047],
         [19.720232, 83.19842 , 20.765625],
         [19.458656, 83.62287 , 20.651976],
         [19.317526, 84.27977 , 20.522337],
         [19.371159, 84.87757 , 20.245478],
         [19.393902, 85.23829 , 20.086443],
         [19.405743, 85.76144 , 20.02134 ],
         [19.4734  , 86.29836 , 20.028345],
         [19.887268, 86.75097 , 19.941378],
         [20.192005, 87.09633 , 19.902681],
         [20.59331 , 87.34123 , 19.899382],
         [21.033579, 87.457924, 19.91035 ],
         [21.492493, 87.47145 , 19.896444],
         [22.171593, 87.50154 , 19.926456],
         [23.92762 , 87.68106 , 21.554684],
         [25.27309 , 85.89344 , 19.63325 ],
         [25.909277, 86.0873  , 17.638466],
         [25.329071, 86.48061 , 16.835903],
         [24.784323, 87.10801 , 16.380892],
         [24.326527, 87.53764 , 16.36006 ],
         [23.920996, 87.90456 , 16.366474],
         [23.52297 , 88.29144 , 16.355337],
         [23.189775, 88.62953 , 16.378725],
         [22.9267  , 88.965126, 16.419754],
         [22.679527, 89.360794, 16.504581],
         [22.404808, 89.80103 , 16.922531],
         [22.255161, 90.10526 , 17.195164],
         [22.087778, 90.3891  , 17.505554],
         [21.901552, 90.67037 , 17.942911],
         [21.762318, 90.91638 , 18.456707],
         [21.710392, 91.01647 , 19.04912 ],
         [21.7307  , 91.069565, 19.58621 ],
         [21.81113 , 91.03071 , 20.18493 ],
         [22.065702, 90.90249 , 20.755735],
         [22.258635, 90.78934 , 21.100912],
         [22.484846, 90.61929 , 21.442875],
         [23.1257  , 90.00073 , 21.960619],
         [23.92762 , 87.68106 , 21.554684]], dtype=float32)],
 14: [array([[105.46447 ,  93.59609 ,  21.221922],
         [104.75369 ,  95.78539 ,  21.52162 ],
         [105.35821 ,  96.42193 ,  21.539228],
         [105.46447 ,  93.59609 ,  21.221922],
         [107.57364 ,  92.22489 ,  22.692715],
         [108.20085 ,  92.30937 ,  22.97122 ],
         [105.35821 ,  96.42193 ,  21.539228],
         [104.52691 ,  96.99422 ,  24.472206],
         [104.94967 ,  97.63754 ,  25.365795],
         [105.155304,  97.72502 ,  25.569992],
         [105.35821 ,  96.42193 ,  21.539228],
         [105.274734,  97.2713  ,  18.687328],
         [105.9928  ,  98.12054 ,  18.393513],
         [106.457275,  98.81393 ,  18.50064 ],
         [106.71672 ,  99.17547 ,  18.663515],
         [107.14648 ,  99.58424 ,  19.003315],
         [107.53664 , 100.01516 ,  19.804308],
         [107.766335, 100.19688 ,  20.323423],
         [107.86763 , 100.26814 ,  20.646551],
         [107.935814, 100.334236,  20.963186],
         [108.00772 , 100.39664 ,  21.336899],
         [108.008514, 100.34979 ,  21.873228],
         [107.973   , 100.28831 ,  22.347178],
         [107.89857 , 100.20443 ,  22.80769 ],
         [107.78496 , 100.106224,  23.183613],
         [107.6034  ,  99.9865  ,  23.530596],
         [107.323235,  99.720406,  23.878283],
         [107.06171 ,  99.55062 ,  24.149025],
         [106.85214 ,  99.39597 ,  24.329374],
         [106.64448 ,  99.22852 ,  24.551577],
         [106.43346 ,  99.07013 ,  24.738565],
         [105.93621 ,  98.70103 ,  24.77956 ],
         [105.155304,  97.72502 ,  25.569992],
         [101.306915,  89.0144  ,  16.740765],
         [101.29739 ,  89.075325,  16.75084 ],
         [101.28649 ,  89.1266  ,  16.752773],
         [101.29108 ,  89.18709 ,  16.759798],
         [101.32321 ,  89.23469 ,  16.78273 ],
         [101.3506  ,  89.26789 ,  16.810202],
         [101.373276,  89.29396 ,  16.83616 ],
         [101.39615 ,  89.33319 ,  16.85948 ],
         [101.41835 ,  89.3774  ,  16.880238],
         [101.442924,  89.426796,  16.904652],
         [101.47126 ,  89.48067 ,  16.926813],
         [101.53655 ,  89.55008 ,  16.987392],
         [101.60149 ,  89.62993 ,  17.037577],
         [101.69872 ,  89.7376  ,  17.067867],
         [101.79712 ,  89.85221 ,  17.097992],
         [101.88143 ,  89.96004 ,  17.144423],
         [101.94304 ,  90.035164,  17.175495],
         [101.995834,  90.12488 ,  17.200106],
         [102.05471 ,  90.23897 ,  17.20993 ],
         [102.163216,  90.45886 ,  17.208277],
         [102.59012 ,  90.74009 ,  17.371944],
         [103.56361 ,  91.093376,  17.896727],
         [104.015594,  91.59523 ,  18.856459],
         [105.46447 ,  93.59609 ,  21.221922],
         [105.35821 ,  96.42193 ,  21.539228],
         [107.96557 ,  96.34974 ,  21.152649],
         [108.74648 ,  96.0837  ,  21.361052],
         [109.32769 ,  95.33945 ,  21.245165],
         [109.558716,  94.858574,  21.246511],
         [109.8205  ,  93.820915,  21.260084],
         [109.42105 ,  93.04969 ,  21.721249],
         [108.20085 ,  92.30937 ,  22.97122 ],
         [108.20085 ,  92.30937 ,  22.97122 ],
         [107.8914  ,  91.60238 ,  24.90355 ],
         [108.412476,  91.89287 ,  25.643526],
         [108.51002 ,  92.22945 ,  26.233849],
         [108.49698 ,  92.47711 ,  26.72645 ],
         [108.46004 ,  92.66937 ,  27.155025],
         [108.14475 ,  93.007256,  27.702747],
         [107.81499 ,  93.44641 ,  28.195343],
         [107.471375,  93.83503 ,  28.445005],
         [107.003975,  94.26193 ,  28.51002 ],
         [106.6447  ,  94.60437 ,  28.485384],
         [106.344666,  94.85983 ,  28.428778],
         [106.08142 ,  95.103615,  28.352394],
         [105.1586  ,  96.09439 ,  27.553658],
         [105.018105,  96.25551 ,  27.444305],
         [104.7161  ,  96.56124 ,  27.152935],
         [104.621735,  96.81833 ,  26.693361],
         [105.155304,  97.72502 ,  25.569992]], dtype=float32),
  array([[34.76636 , 86.82379 , 16.507648],
         [34.702175, 86.838455, 16.530872],
         [34.686596, 86.84491 , 16.531748],
         [34.674896, 86.84819 , 16.536713],
         [34.66299 , 86.851105, 16.545076],
         [34.64911 , 86.85019 , 16.553942],
         [34.629734, 86.86646 , 16.567886],
         [34.59938 , 86.88511 , 16.591396],
         [34.556805, 86.89784 , 16.614077],
         [34.50814 , 86.9033  , 16.63557 ],
         [34.462673, 86.90126 , 16.664074],
         [34.42336 , 86.890785, 16.69329 ],
         [34.363235, 86.88191 , 16.712936],
         [34.299328, 86.862686, 16.733498],
         [34.222427, 86.81752 , 16.780287],
         [34.1128  , 86.74616 , 16.849531],
         [33.894   , 86.51787 , 17.070646],
         [33.068764, 86.92664 , 17.587751],
         [32.34281 , 87.37951 , 17.928179],
         [32.339054, 87.88659 , 19.198727],
         [31.366909, 89.67837 , 21.106283],
         [31.366909, 89.67837 , 21.106283],
         [31.870508, 91.28224 , 20.913157],
         [31.574526, 92.16297 , 20.824635],
         [31.366909, 89.67837 , 21.106283],
         [30.078474, 88.85499 , 22.630295],
         [29.20563 , 88.796646, 22.996487],
         [31.574526, 92.16297 , 20.824635],
         [32.375042, 92.97255 , 22.964584],
         [32.220764, 93.686615, 23.50466 ],
         [32.00275 , 94.20138 , 24.04502 ],
         [31.82222 , 94.443184, 24.297457],
         [31.574526, 92.16297 , 20.824635],
         [29.564085, 92.70198 , 20.723818],
         [28.511717, 92.755066, 21.190168],
         [27.78453 , 92.332954, 21.416742],
         [27.46672 , 91.60338 , 21.317764],
         [27.2684  , 91.10301 , 21.299006],
         [27.151077, 90.84685 , 21.276834],
         [27.058979, 90.67348 , 21.281015],
         [26.832571, 90.410576, 21.306196],
         [27.181686, 89.838905, 21.628746],
         [28.01868 , 89.04868 , 22.184519],
         [29.20563 , 88.796646, 22.996487],
         [31.574526, 92.16297 , 20.824635],
         [32.28457 , 92.44466 , 18.454239],
         [31.876299, 92.764755, 17.644716],
         [31.008743, 93.70905 , 17.724909],
         [30.723932, 94.144485, 17.701706],
         [30.486261, 94.50096 , 17.727474],
         [30.179804, 94.89464 , 17.745762],
         [29.95131 , 95.221466, 17.78097 ],
         [29.683949, 95.55995 , 17.854301],
         [29.392336, 95.86439 , 18.13055 ],
         [29.170048, 96.11869 , 18.509296],
         [29.000029, 96.25096 , 18.896744],
         [28.852808, 96.334724, 19.295698],
         [28.694277, 96.43418 , 19.742048],
         [28.60078 , 96.58942 , 20.244915],
         [28.547436, 96.68366 , 20.820879],
         [28.593283, 96.72104 , 21.26337 ],
         [28.64108 , 96.74726 , 21.663992],
         [28.730835, 96.70965 , 22.123737],
         [28.980038, 96.58776 , 22.541298],
         [29.240992, 96.49574 , 22.90379 ],
         [29.483776, 96.349045, 23.214138],
         [29.830257, 96.13412 , 23.503359],
         [30.263704, 95.8424  , 23.629192],
         [31.157454, 95.23466 , 23.657942],
         [31.82222 , 94.443184, 24.297457],
         [29.20563 , 88.796646, 22.996487],
         [29.174461, 88.373024, 24.675919],
         [28.655704, 88.64984 , 25.448362],
         [28.517218, 88.854935, 25.862274],
         [28.432554, 89.03148 , 26.224566],
         [28.373343, 89.22943 , 26.646841],
         [28.424208, 89.610664, 27.183338],
         [28.639738, 90.019005, 27.689947],
         [28.862272, 90.362434, 28.049046],
         [29.177391, 90.63339 , 28.341675],
         [29.479681, 90.9955  , 28.630934],
         [29.85943 , 91.49093 , 28.677475],
         [30.019686, 91.675705, 28.653904],
         [30.145224, 91.8238  , 28.599571],
         [30.255838, 91.96239 , 28.532665],
         [30.425297, 92.12888 , 28.439274],
         [30.672714, 92.35479 , 28.247835],
         [31.048485, 92.70304 , 27.995567],
         [31.366184, 92.96856 , 27.624254],
         [31.625853, 93.16792 , 27.273457],
         [31.95955 , 93.42405 , 26.766024],
         [32.266445, 93.71738 , 26.271801],
         [32.351784, 93.79936 , 25.767372],
         [32.37487 , 93.82501 , 25.460728],
         [31.82222 , 94.443184, 24.297457]], dtype=float32)],
 15: [array([[101.07289 ,  94.399155,  17.106606],
         [101.280174,  94.38896 ,  17.306572],
         [101.363434,  94.36677 ,  17.40986 ],
         [101.46776 ,  94.33476 ,  17.533041],
         [101.60826 ,  94.36242 ,  17.799206],
         [102.00378 ,  94.75804 ,  18.066103],
         [102.35577 ,  95.026054,  18.204529],
         [102.71652 ,  95.28307 ,  18.35732 ],
         [103.29201 ,  95.53668 ,  18.717125],
         [103.827896,  95.886925,  19.200882],
         [104.314445,  96.23663 ,  19.712355],
         [104.56276 ,  96.72851 ,  20.536898],
         [105.04943 ,  97.98856 ,  22.367256],
         [105.04943 ,  97.98856 ,  22.367256],
         [104.70242 ,  99.929344,  22.253124],
         [105.0115  , 100.587296,  22.32514 ],
         [105.04943 ,  97.98856 ,  22.367256],
         [105.82484 ,  96.92484 ,  23.995192],
         [106.50677 ,  96.7868  ,  24.502811],
         [105.0115  , 100.587296,  22.32514 ],
         [104.195595, 101.13038 ,  24.045557],
         [104.2427  , 101.5784  ,  24.480051],
         [104.26427 , 101.81873 ,  24.791262],
         [104.59794 , 102.47004 ,  25.751202],
         [105.0115  , 100.587296,  22.32514 ],
         [105.00663 , 100.935555,  20.581041],
         [106.13056 , 101.85599 ,  20.523695],
         [106.532104, 102.21077 ,  20.564003],
         [106.939476, 102.56641 ,  20.574263],
         [107.32373 , 102.978546,  20.644073],
         [107.68232 , 103.44283 ,  20.80904 ],
         [107.98951 , 103.799644,  21.348125],
         [108.12543 , 103.979935,  21.69367 ],
         [108.23265 , 104.13071 ,  22.063848],
         [108.314674, 104.25283 ,  22.56351 ],
         [108.3211  , 104.37813 ,  23.0661  ],
         [108.15909 , 104.46812 ,  23.649433],
         [107.90256 , 104.49826 ,  24.137817],
         [107.66967 , 104.44948 ,  24.542068],
         [107.37831 , 104.333786,  24.9352  ],
         [106.9286  , 104.21994 ,  25.299765],
         [106.50445 , 104.038185,  25.512001],
         [105.97604 , 103.746475,  25.53298 ],
         [105.57847 , 103.49587 ,  25.530085],
         [105.145935, 103.22522 ,  25.548262],
         [105.35624 , 103.359314,  25.52956 ],
         [104.59794 , 102.47004 ,  25.751202],
         [105.0115  , 100.587296,  22.32514 ],
         [106.354744, 100.91197 ,  23.25576 ],
         [107.153465, 101.10362 ,  23.319239],
         [107.78653 , 101.13676 ,  23.338902],
         [108.286064, 101.074745,  23.345243],
         [108.68209 , 100.98565 ,  23.343225],
         [109.103775, 100.756256,  23.392582],
         [109.427505, 100.50202 ,  23.465921],
         [109.7187  ,  99.83959 ,  23.483881],
         [109.91028 ,  99.26568 ,  23.732193],
         [109.99589 ,  98.863464,  23.81678 ],
         [110.0049  ,  98.46582 ,  23.892593],
         [109.77967 ,  98.05677 ,  23.993885],
         [109.60369 ,  97.75597 ,  24.03837 ],
         [109.37361 ,  97.467896,  24.06852 ],
         [109.047676,  97.192444,  24.133554],
         [108.538765,  96.92498 ,  24.199144],
         [107.68154 ,  96.93066 ,  24.087418],
         [106.50677 ,  96.7868  ,  24.502811],
         [106.50677 ,  96.7868  ,  24.502811],
         [106.380974,  96.42785 ,  25.70827 ],
         [106.8406  ,  96.16193 ,  26.333975],
         [107.223   ,  96.33151 ,  27.210218],
         [107.35532 ,  96.46449 ,  27.867006],
         [107.25555 ,  96.73838 ,  28.416021],
         [107.12658 ,  96.98556 ,  28.807114],
         [106.90308 ,  97.25652 ,  29.208849],
         [106.52682 ,  97.759285,  29.476946],
         [106.29837 ,  98.037094,  29.64892 ],
         [106.03197 ,  98.418785,  29.710506],
         [105.729034,  98.783394,  29.71686 ],
         [105.393265,  99.25132 ,  29.696138],
         [105.0225  ,  99.81816 ,  29.401894],
         [104.801994, 100.09067 ,  29.295265],
         [104.64456 , 100.39909 ,  29.130503],
         [104.4891  , 100.65183 ,  28.905817],
         [104.38718 , 100.8613  ,  28.684898],
         [104.31037 , 101.03636 ,  28.506474],
         [104.260544, 101.233475,  28.294487],
         [104.21294 , 101.44566 ,  28.01146 ],
         [104.16974 , 101.65229 ,  27.679459],
         [104.10753 , 101.8543  ,  27.391928],
         [104.114136, 102.010796,  27.102125],
         [104.104126, 102.127464,  26.857586],
         [104.59794 , 102.47004 ,  25.751202]], dtype=float32),
  array([[ 36.1679  ,  95.74018 ,  17.030893],
         [ 36.04932 ,  95.89718 ,  17.150818],
         [ 35.991623,  95.966965,  17.202301],
         [ 35.942146,  96.024826,  17.240156],
         [ 35.896633,  96.08759 ,  17.290762],
         [ 35.84304 ,  96.16    ,  17.361227],
         [ 35.794453,  96.31295 ,  17.444479],
         [ 35.738018,  96.49787 ,  17.527283],
         [ 35.600864,  96.75294 ,  17.58951 ],
         [ 35.43998 ,  97.157265,  17.51786 ],
         [ 34.860058,  97.55332 ,  18.092173],
         [ 34.395443,  97.851685,  18.471664],
         [ 33.89711 ,  98.21203 ,  18.986958],
         [ 33.5599  ,  98.72854 ,  19.87519 ],
         [ 32.810562, 100.161835,  21.98527 ],
         [ 32.810562, 100.161835,  21.98527 ],
         [ 33.39036 , 102.292114,  21.99581 ],
         [ 33.045483, 102.954506,  21.994324],
         [ 32.810562, 100.161835,  21.98527 ],
         [ 31.589994,  98.92224 ,  23.609169],
         [ 30.7257  ,  98.86011 ,  24.05895 ],
         [ 33.045483, 102.954506,  21.994324],
         [ 31.299217, 103.40236 ,  22.720303],
         [ 30.498936, 103.594635,  22.670557],
         [ 29.876978, 103.580414,  22.62129 ],
         [ 29.293528, 103.43105 ,  22.576176],
         [ 28.863413, 103.11283 ,  22.56856 ],
         [ 28.486645, 102.67296 ,  22.636297],
         [ 28.199284, 102.211   ,  22.697266],
         [ 28.041569, 101.71513 ,  22.750296],
         [ 27.933622, 101.22262 ,  22.829672],
         [ 27.934952, 100.67222 ,  23.089905],
         [ 28.149523, 100.23662 ,  23.224195],
         [ 28.314123,  99.97312 ,  23.29765 ],
         [ 28.503477,  99.73261 ,  23.355217],
         [ 28.722883,  99.5056  ,  23.409996],
         [ 29.513098,  99.180504,  23.43371 ],
         [ 30.7257  ,  98.86011 ,  24.05895 ],
         [ 33.045483, 102.954506,  21.994324],
         [ 33.2608  , 103.3243  ,  19.959013],
         [ 32.085308, 104.42263 ,  19.887318],
         [ 31.791555, 104.73804 ,  19.90829 ],
         [ 31.54124 , 105.07247 ,  19.97108 ],
         [ 31.320955, 105.452095,  20.075918],
         [ 31.037188, 105.9006  ,  20.464338],
         [ 30.749489, 106.31917 ,  20.717793],
         [ 30.54432 , 106.6355  ,  21.168055],
         [ 30.397434, 106.840416,  21.686186],
         [ 30.283928, 106.96947 ,  22.175232],
         [ 30.282785, 106.990486,  22.693089],
         [ 30.342237, 106.96915 ,  23.15452 ],
         [ 30.532543, 106.88586 ,  23.618944],
         [ 30.791237, 106.732414,  24.0985  ],
         [ 31.149694, 106.483154,  24.552744],
         [ 31.479877, 106.24067 ,  24.936783],
         [ 31.867502, 105.96759 ,  25.293283],
         [ 32.349125, 105.66971 ,  25.48726 ],
         [ 32.847603, 105.263855,  25.466616],
         [ 33.13644 , 104.955185,  25.475283],
         [ 33.677486, 104.0463  ,  25.427654],
         [ 33.045483, 102.954506,  21.994324],
         [ 33.96505 , 103.34497 ,  24.211159],
         [ 33.942726, 103.50911 ,  24.412922],
         [ 33.677486, 104.0463  ,  25.427654],
         [ 30.7257  ,  98.86011 ,  24.05895 ],
         [ 30.691832,  98.37858 ,  25.553305],
         [ 30.30616 ,  98.453674,  26.263899],
         [ 30.20981 ,  98.63564 ,  26.982038],
         [ 30.231617,  98.811035,  27.652666],
         [ 30.52489 ,  99.293   ,  28.29263 ],
         [ 30.92975 ,  99.7467  ,  28.616877],
         [ 31.300955, 100.10652 ,  28.748009],
         [ 31.549442, 100.352394,  28.86437 ],
         [ 31.773008, 100.562675,  28.952013],
         [ 32.03975 , 100.91904 ,  29.022839],
         [ 32.493298, 101.424706,  28.843336],
         [ 32.94836 , 101.82498 ,  28.61611 ],
         [ 33.189453, 102.123924,  28.47539 ],
         [ 33.364773, 102.39942 ,  28.298452],
         [ 33.58073 , 102.69576 ,  27.896223],
         [ 33.77418 , 102.95864 ,  27.574097],
         [ 33.88262 , 103.160484,  27.335583],
         [ 33.946167, 103.314316,  27.129417],
         [ 33.99378 , 103.4911  ,  26.865534],
         [ 33.962837, 103.660904,  26.41916 ],
         [ 33.677486, 104.0463  ,  25.427654]], dtype=float32)],
 16: [array([[100.39241 ,  80.55762 ,  17.163313],
         [100.55423 ,  80.57011 ,  17.276794],
         [100.630135,  80.56786 ,  17.342314],
         [100.70341 ,  80.57174 ,  17.41637 ],
         [100.757675,  80.59139 ,  17.53109 ],
         [100.810196,  80.614365,  17.656128],
         [100.88395 ,  80.66167 ,  17.84589 ],
         [101.07834 ,  80.932884,  18.098886],
         [101.34193 ,  81.26047 ,  18.230392],
         [101.66735 ,  81.609314,  18.527288],
         [102.416084,  81.83031 ,  18.85629 ],
         [102.931725,  82.28427 ,  19.362196],
         [103.347725,  82.675735,  19.89499 ],
         [103.357155,  83.208855,  20.752567],
         [103.659225,  84.57257 ,  22.529865],
         [103.659225,  84.57257 ,  22.529865],
         [102.985   ,  86.460045,  22.371698],
         [103.08731 ,  87.12829 ,  22.297235],
         [103.659225,  84.57257 ,  22.529865],
         [104.69347 ,  83.65255 ,  24.29816 ],
         [105.26952 ,  83.56629 ,  24.735975],
         [103.08731 ,  87.12829 ,  22.297235],
         [104.490364,  87.74082 ,  22.703192],
         [105.10412 ,  87.948555,  22.743404],
         [105.527695,  88.17884 ,  22.787025],
         [106.03155 ,  88.41159 ,  22.795923],
         [106.59014 ,  88.58324 ,  22.856804],
         [107.21203 ,  88.62225 ,  23.048264],
         [107.77951 ,  88.54217 ,  23.126583],
         [108.21722 ,  88.10966 ,  23.240232],
         [108.46952 ,  87.73336 ,  23.343159],
         [108.67873 ,  87.3576  ,  23.438272],
         [108.86122 ,  86.75428 ,  23.549223],
         [108.98302 ,  86.232864,  23.773962],
         [108.87851 ,  85.680466,  23.961155],
         [108.68573 ,  85.353485,  24.080042],
         [108.48067 ,  85.00859 ,  24.146606],
         [108.20452 ,  84.6157  ,  24.19261 ],
         [107.86744 ,  84.1779  ,  24.293877],
         [107.162834,  83.80216 ,  24.435076],
         [106.369576,  83.73663 ,  24.214855],
         [105.26952 ,  83.56629 ,  24.735975],
         [103.08731 ,  87.12829 ,  22.297235],
         [102.81908 ,  87.185814,  20.612719],
         [103.364586,  87.687965,  19.940647],
         [104.0001  ,  88.3889  ,  19.835476],
         [104.44252 ,  88.8552  ,  19.848213],
         [104.825676,  89.26154 ,  19.85446 ],
         [105.22043 ,  89.64675 ,  19.87708 ],
         [105.58423 ,  90.055786,  19.915703],
         [105.94803 ,  90.516556,  19.965527],
         [106.323944,  91.01315 ,  20.078066],
         [106.68714 ,  91.45293 ,  20.53157 ],
         [106.966194,  91.766426,  20.807995],
         [107.23343 ,  92.04185 ,  21.397974],
         [107.37837 ,  92.24982 ,  21.876408],
         [107.37379 ,  92.38417 ,  22.464108],
         [107.26282 ,  92.541695,  23.029787],
         [106.96699 ,  92.60676 ,  23.542099],
         [106.59735 ,  92.58812 ,  24.03352 ],
         [106.19296 ,  92.511665,  24.479671],
         [105.78981 ,  92.37182 ,  24.875   ],
         [105.37754 ,  92.21168 ,  25.219362],
         [104.98516 ,  92.001465,  25.436829],
         [104.43671 ,  91.69017 ,  25.474329],
         [103.95719 ,  91.44952 ,  25.545277],
         [103.47556 ,  91.14278 ,  25.562815],
         [103.08087 ,  90.781105,  25.575361],
         [102.48718 ,  90.034325,  25.855865],
         [103.08731 ,  87.12829 ,  22.297235],
         [102.17364 ,  87.70543 ,  23.724558],
         [102.206024,  88.36947 ,  24.15236 ],
         [102.27214 ,  88.77129 ,  24.510492],
         [102.3012  ,  89.092606,  24.76884 ],
         [102.48718 ,  90.034325,  25.855865],
         [105.26952 ,  83.56629 ,  24.735975],
         [105.03067 ,  83.277115,  25.870634],
         [105.78908 ,  83.04649 ,  26.518467],
         [106.24455 ,  83.32445 ,  27.363684],
         [106.36257 ,  83.56955 ,  28.001726],
         [106.39526 ,  83.78692 ,  28.461452],
         [106.3739  ,  84.005714,  28.89293 ],
         [106.265594,  84.20851 ,  29.324986],
         [106.129   ,  84.39282 ,  29.714155],
         [105.91748 ,  84.99329 ,  30.060307],
         [105.71969 ,  85.278465,  30.365908],
         [105.51655 ,  85.601036,  30.619621],
         [105.03852 ,  86.09188 ,  30.765581],
         [104.34966 ,  87.05144 ,  30.754395],
         [104.00128 ,  87.427734,  30.745335],
         [103.59735 ,  87.83781 ,  30.676693],
         [103.32405 ,  88.16779 ,  30.340046],
         [103.11515 ,  88.45407 ,  30.066313],
         [102.890656,  88.74743 ,  29.748785],
         [102.72302 ,  89.00225 ,  29.4687  ],
         [102.521355,  89.29043 ,  29.090012],
         [102.393555,  89.495575,  28.710651],
         [102.265366,  89.682106,  28.342134],
         [102.14953 ,  89.88656 ,  27.827625],
         [102.07772 ,  90.14664 ,  27.090715],
         [102.48718 ,  90.034325,  25.855865]], dtype=float32),
  array([[29.589638, 84.98156 , 23.366354],
         [28.390987, 83.61278 , 24.41129 ],
         [27.605885, 83.54574 , 24.796654],
         [29.589638, 84.98156 , 23.366354],
         [30.42427 , 86.66276 , 22.831997],
         [30.308475, 87.378654, 22.781715],
         [27.605885, 83.54574 , 24.796654],
         [26.460155, 83.8766  , 24.09049 ],
         [25.772196, 83.940865, 24.071348],
         [25.07009 , 84.70426 , 23.915852],
         [24.67017 , 85.34189 , 23.585741],
         [24.595558, 86.00298 , 23.40519 ],
         [24.636473, 86.51016 , 23.365808],
         [24.733925, 87.03612 , 23.287678],
         [25.011152, 87.5736  , 23.236567],
         [25.301706, 88.02504 , 23.206429],
         [25.643946, 88.415886, 23.188307],
         [26.381077, 88.63955 , 23.22942 ],
         [27.151312, 88.61275 , 23.174799],
         [27.817268, 88.54901 , 23.144623],
         [28.455006, 88.18669 , 23.175997],
         [28.799643, 88.0528  , 23.189898],
         [30.308475, 87.378654, 22.781715],
         [27.605885, 83.54574 , 24.796654],
         [27.560507, 83.0915  , 26.151573],
         [26.702   , 83.0029  , 26.788382],
         [26.484955, 83.22455 , 27.326294],
         [26.412266, 83.33753 , 27.590591],
         [26.355698, 83.43577 , 27.861523],
         [26.284792, 83.502464, 28.106237],
         [26.241478, 83.66184 , 28.41018 ],
         [26.253984, 83.90869 , 28.872234],
         [26.302177, 84.13283 , 29.271278],
         [26.344011, 84.34861 , 29.58928 ],
         [26.420275, 84.58378 , 29.911469],
         [26.622986, 84.98226 , 30.236841],
         [26.862688, 85.32146 , 30.584877],
         [27.212692, 85.77526 , 30.785942],
         [27.369177, 85.96912 , 30.871702],
         [27.54826 , 86.15955 , 30.957687],
         [27.7721  , 86.403145, 31.078241],
         [28.161757, 86.80549 , 31.099325],
         [28.5997  , 87.22111 , 31.063553],
         [29.166105, 87.661255, 30.76993 ],
         [29.374645, 87.87741 , 30.622509],
         [29.58554 , 88.07294 , 30.463118],
         [29.882015, 88.32512 , 30.175493],
         [30.20681 , 88.6072  , 29.835623],
         [30.364296, 88.77903 , 29.540413],
         [30.507362, 89.0035  , 29.151707],
         [30.640644, 89.17456 , 28.842861],
         [30.751053, 89.30102 , 28.507656],
         [30.831972, 89.41377 , 28.18888 ],
         [30.867289, 89.51003 , 27.816738],
         [30.864454, 89.58246 , 27.499855],
         [30.434927, 89.72565 , 26.398146],
         [30.308475, 87.378654, 22.781715],
         [30.716785, 87.60006 , 21.14812 ],
         [30.079185, 88.438194, 20.479969],
         [29.414808, 89.0162  , 20.437954],
         [29.09323 , 89.372086, 20.370647],
         [28.642513, 89.86135 , 20.51783 ],
         [28.30387 , 90.22568 , 20.53325 ],
         [28.011805, 90.5515  , 20.54936 ],
         [27.679668, 90.9049  , 20.57191 ],
         [27.389853, 91.25738 , 20.610563],
         [27.017757, 91.63698 , 20.946783],
         [26.795593, 91.87644 , 21.174105],
         [26.585217, 92.07429 , 21.414751],
         [26.341694, 92.27551 , 21.803888],
         [26.184969, 92.43821 , 22.146204],
         [26.071575, 92.601616, 22.675634],
         [26.171331, 92.66571 , 23.383951],
         [26.42546 , 92.64908 , 23.953201],
         [26.679876, 92.58904 , 24.335728],
         [26.915636, 92.42687 , 24.652672],
         [27.148445, 92.22791 , 24.959784],
         [27.509565, 92.09846 , 25.417583],
         [27.962748, 91.856735, 25.747982],
         [28.30304 , 91.715225, 25.981709],
         [28.547749, 91.60367 , 26.17137 ],
         [28.959229, 91.25827 , 26.204119],
         [29.303026, 90.99931 , 26.23471 ],
         [29.615932, 90.758354, 26.275457],
         [30.434927, 89.72565 , 26.398146],
         [30.308475, 87.378654, 22.781715],
         [30.912678, 87.910446, 24.489147],
         [30.90379 , 88.33297 , 24.986685],
         [30.865004, 88.705284, 25.337515],
         [30.861448, 88.79302 , 25.434109],
         [30.434927, 89.72565 , 26.398146],
         [32.90123 , 81.48024 , 17.78666 ],
         [32.778103, 81.5138  , 17.89444 ],
         [32.75035 , 81.519646, 17.925238],
         [32.74351 , 81.519   , 17.949417],
         [32.733738, 81.517624, 17.978674],
         [32.71744 , 81.513306, 18.008886],
         [32.688087, 81.50064 , 18.050325],
         [32.63402 , 81.49065 , 18.09758 ],
         [32.568554, 81.47144 , 18.167183],
         [32.468197, 81.47367 , 18.310108],
         [32.319717, 81.55117 , 18.540512],
         [32.03362 , 81.79592 , 18.840399],
         [31.496387, 82.123535, 19.031012],
         [30.877829, 82.4186  , 19.467535],
         [30.391857, 82.82309 , 20.121828],
         [30.024204, 84.15277 , 22.46459 ],
         [29.828936, 84.61325 , 22.987469],
         [29.589638, 84.98156 , 23.366354]], dtype=float32)],
 17: [array([[ 94.09057 ,  87.42085 ,  20.14086 ],
         [ 94.33094 ,  87.39829 ,  20.300268],
         [ 94.4606  ,  87.38254 ,  20.412554],
         [ 94.64069 ,  87.422935,  20.580715],
         [ 94.962265,  87.628815,  20.683474],
         [ 95.22988 ,  87.79214 ,  20.810757],
         [ 95.52337 ,  88.02707 ,  21.03336 ],
         [ 96.177284,  88.21665 ,  21.185379],
         [ 96.75072 ,  88.47403 ,  21.7665  ],
         [ 97.19842 ,  88.89507 ,  22.424654],
         [ 97.396385,  89.20058 ,  23.066355],
         [ 97.879105,  90.36673 ,  25.33192 ],
         [ 97.879105,  90.36673 ,  25.33192 ],
         [ 97.1768  ,  92.53877 ,  25.451248],
         [ 97.37136 ,  93.16403 ,  25.519135],
         [ 97.879105,  90.36673 ,  25.33192 ],
         [ 99.05285 ,  88.85279 ,  27.00076 ],
         [ 99.789276,  88.80232 ,  27.480186],
         [ 97.37136 ,  93.16403 ,  25.519135],
         [ 97.21495 ,  93.47811 ,  23.492317],
         [ 98.02668 ,  93.99664 ,  22.790838],
         [ 99.003525,  94.86964 ,  23.232466],
         [ 99.42177 ,  95.33267 ,  23.353334],
         [ 99.69836 ,  95.70813 ,  23.456236],
         [ 99.97244 ,  96.0842  ,  23.599695],
         [100.298004,  96.50318 ,  24.079765],
         [100.588776,  96.73729 ,  24.494541],
         [100.8329  ,  96.868576,  24.93569 ],
         [101.01175 ,  96.94657 ,  25.403103],
         [101.109825,  97.04538 ,  25.843569],
         [101.112236,  97.07064 ,  26.385708],
         [101.06249 ,  97.07759 ,  26.96169 ],
         [100.904236,  97.041084,  27.492155],
         [100.65913 ,  96.9675  ,  28.052034],
         [100.31053 ,  96.88037 ,  28.560226],
         [ 99.88256 ,  96.70432 ,  28.875648],
         [ 99.43024 ,  96.50416 ,  29.065649],
         [ 98.843544,  96.20645 ,  29.098621],
         [ 98.33244 ,  95.95832 ,  29.131622],
         [ 97.86851 ,  95.68295 ,  29.111717],
         [ 97.43799 ,  95.39892 ,  29.062912],
         [ 96.696   ,  94.20324 ,  28.878922],
         [ 97.37136 ,  93.16403 ,  25.519135],
         [ 96.51655 ,  93.53667 ,  27.482023],
         [ 96.696   ,  94.20324 ,  28.878922],
         [ 97.37136 ,  93.16403 ,  25.519135],
         [ 99.0915  ,  93.60667 ,  26.512749],
         [ 99.86814 ,  93.70657 ,  26.555063],
         [100.408875,  93.68062 ,  26.572716],
         [100.892494,  93.64632 ,  26.587437],
         [101.28372 ,  93.55878 ,  26.631771],
         [101.73018 ,  93.47039 ,  26.683617],
         [102.1889  ,  93.133064,  26.751017],
         [102.49497 ,  92.764694,  26.786846],
         [102.692535,  92.3137  ,  26.844942],
         [102.773544,  91.744446,  26.907806],
         [102.7501  ,  91.14576 ,  27.007685],
         [102.60292 ,  90.602806,  27.233273],
         [102.27383 ,  89.98719 ,  27.260477],
         [101.81358 ,  89.539406,  27.213064],
         [101.433235,  89.29311 ,  27.135294],
         [100.99093 ,  89.14411 ,  26.948208],
         [ 99.789276,  88.80232 ,  27.480186],
         [ 99.789276,  88.80232 ,  27.480186],
         [ 99.64029 ,  88.33005 ,  28.878258],
         [100.139595,  88.35068 ,  29.646145],
         [100.2875  ,  88.42169 ,  30.232784],
         [100.34879 ,  88.48665 ,  30.636656],
         [100.34711 ,  88.61731 ,  31.090397],
         [100.196434,  88.790054,  31.632725],
         [100.00054 ,  89.02481 ,  32.105877],
         [ 99.72272 ,  89.35188 ,  32.420937],
         [ 99.50342 ,  89.58798 ,  32.65756 ],
         [ 99.24125 ,  89.814125,  32.80826 ],
         [ 99.022255,  90.116356,  32.935925],
         [ 98.84561 ,  90.35133 ,  33.049946],
         [ 98.53733 ,  90.60863 ,  33.11372 ],
         [ 98.172745,  90.909706,  33.125183],
         [ 97.815605,  91.22439 ,  33.113125],
         [ 97.398   ,  91.6347  ,  32.942314],
         [ 97.13816 ,  91.90094 ,  32.788597],
         [ 96.93545 ,  92.142654,  32.621433],
         [ 96.79903 ,  92.33973 ,  32.438946],
         [ 96.67337 ,  92.5392  ,  32.242676],
         [ 96.53365 ,  92.73694 ,  32.01725 ],
         [ 96.39595 ,  92.96946 ,  31.729376],
         [ 96.3108  ,  93.18999 ,  31.427938],
         [ 96.230316,  93.34893 ,  31.193037],
         [ 96.18928 ,  93.59115 ,  30.900906],
         [ 96.214066,  93.87996 ,  30.383942],
         [ 96.696   ,  94.20324 ,  28.878922]], dtype=float32),
  array([[ 28.788828,  89.81055 ,  19.529224],
         [ 28.783573,  89.82617 ,  19.530376],
         [ 28.780626,  89.8318  ,  19.53083 ],
         [ 28.777672,  89.83622 ,  19.531239],
         [ 28.774553,  89.84053 ,  19.53178 ],
         [ 28.771324,  89.84501 ,  19.532536],
         [ 28.768036,  89.84978 ,  19.533545],
         [ 28.76472 ,  89.85491 ,  19.534828],
         [ 28.761393,  89.86048 ,  19.536386],
         [ 28.758049,  89.866554,  19.538214],
         [ 28.754671,  89.87319 ,  19.540295],
         [ 28.753601,  89.88401 ,  19.544895],
         [ 28.752686,  89.89836 ,  19.550228],
         [ 28.751112,  89.914825,  19.55581 ],
         [ 28.740494,  89.9352  ,  19.554281],
         [ 28.731989,  89.95092 ,  19.552013],
         [ 28.723242,  89.96688 ,  19.549673],
         [ 28.713926,  89.98376 ,  19.547285],
         [ 28.703924,  90.00178 ,  19.54481 ],
         [ 28.693148,  90.021095,  19.542215],
         [ 28.68142 ,  90.04222 ,  19.539373],
         [ 28.668575,  90.06559 ,  19.537483],
         [ 28.655123,  90.08978 ,  19.536358],
         [ 28.641073,  90.12289 ,  19.535456],
         [ 28.622711,  90.15852 ,  19.52976 ],
         [ 28.603584,  90.210266,  19.535162],
         [ 28.583845,  90.25792 ,  19.540188],
         [ 28.557138,  90.31366 ,  19.546312],
         [ 28.524479,  90.37503 ,  19.558233],
         [ 28.483824,  90.42854 ,  19.581072],
         [ 28.442022,  90.474266,  19.607166],
         [ 28.397532,  90.51457 ,  19.636353],
         [ 28.352297,  90.553825,  19.666817],
         [ 28.307152,  90.59598 ,  19.70259 ],
         [ 28.257048,  90.64486 ,  19.748507],
         [ 28.185095,  90.71233 ,  19.793915],
         [ 28.1132  ,  90.802704,  19.843653],
         [ 28.027718,  90.9074  ,  19.867743],
         [ 27.933212,  91.01335 ,  19.879028],
         [ 27.763147,  91.143295,  19.826557],
         [ 27.39971 ,  91.3913  ,  20.067703],
         [ 26.875063,  91.566444,  20.322104],
         [ 26.327269,  91.969315,  20.779047],
         [ 25.969412,  92.3166  ,  21.414303],
         [ 25.210344,  93.489044,  23.551159],
         [ 25.210344,  93.489044,  23.551159],
         [ 25.672127,  95.45707 ,  23.54236 ],
         [ 25.42596 ,  96.109985,  23.467918],
         [ 25.210344,  93.489044,  23.551159],
         [ 24.165525,  92.2768  ,  25.131552],
         [ 22.859158,  92.0143  ,  25.71919 ],
         [ 22.252607,  91.95429 ,  25.983953],
         [ 25.42596 ,  96.109985,  23.467918],
         [ 24.88981 ,  96.53729 ,  25.0534  ],
         [ 24.436354,  97.04717 ,  26.124691],
         [ 22.252607,  91.95429 ,  25.983953],
         [ 21.212324,  92.34063 ,  24.97225 ],
         [ 20.46058 ,  92.87442 ,  24.997704],
         [ 19.990637,  93.48995 ,  24.881601],
         [ 19.81631 ,  94.23889 ,  24.680376],
         [ 19.813002,  94.8057  ,  24.470423],
         [ 19.83318 ,  95.36941 ,  24.336779],
         [ 20.023804,  95.82795 ,  24.195696],
         [ 20.398642,  96.22165 ,  24.149475],
         [ 20.85759 ,  96.52331 ,  24.163342],
         [ 21.34433 ,  96.71174 ,  24.202417],
         [ 22.11666 ,  96.76243 ,  24.219187],
         [ 24.436354,  97.04717 ,  26.124691],
         [ 22.252607,  91.95429 ,  25.983953],
         [ 22.511314,  91.43549 ,  27.50203 ],
         [ 22.072586,  91.6252  ,  28.179699],
         [ 21.865597,  91.76152 ,  28.69625 ],
         [ 21.817148,  91.99227 ,  29.231998],
         [ 21.895332,  92.24705 ,  29.681835],
         [ 22.021389,  92.51785 ,  30.050503],
         [ 22.192017,  92.75602 ,  30.382654],
         [ 22.436602,  93.1444  ,  30.693148],
         [ 22.667204,  93.43455 ,  30.860842],
         [ 22.854076,  93.62541 ,  30.97295 ],
         [ 23.057648,  93.89995 ,  31.151283],
         [ 23.441563,  94.280014,  31.236013],
         [ 23.810074,  94.60597 ,  31.255056],
         [ 24.149704,  94.92455 ,  31.215883],
         [ 24.46139 ,  95.25883 ,  31.11147 ],
         [ 24.75272 ,  95.571556,  30.853895],
         [ 24.931206,  95.80169 ,  30.705238],
         [ 25.127666,  96.04998 ,  30.525244],
         [ 25.371456,  96.26163 ,  30.229244],
         [ 25.773737,  96.855156,  29.388025],
         [ 24.436354,  97.04717 ,  26.124691],
         [ 25.42596 ,  96.109985,  23.467918],
         [ 25.657549,  96.578156,  21.636295],
         [ 24.691704,  97.3887  ,  21.252909],
         [ 24.167595,  97.77393 ,  21.284676],
         [ 23.731735,  98.15325 ,  21.275732],
         [ 23.37175 ,  98.60234 ,  21.347635],
         [ 23.062014,  98.926674,  21.392395],
         [ 22.723972,  99.31483 ,  21.701586],
         [ 22.344942,  99.634094,  22.113642],
         [ 22.055775,  99.882484,  22.589987],
         [ 21.882208,  99.98246 ,  23.017393],
         [ 21.734585, 100.07457 ,  23.441046],
         [ 21.660055, 100.13524 ,  23.818762],
         [ 21.609419, 100.212105,  24.260017],
         [ 21.655914, 100.32725 ,  24.78318 ],
         [ 21.90635 , 100.24143 ,  25.386856],
         [ 22.10664 , 100.16109 ,  25.8755  ],
         [ 22.34796 , 100.05092 ,  26.334341],
         [ 22.802723,  99.743385,  26.679926],
         [ 23.078403,  99.60846 ,  26.882483],
         [ 23.550133,  99.41768 ,  26.965105],
         [ 24.042702,  99.18195 ,  27.068289],
         [ 25.036642,  98.506836,  27.046343],
         [ 24.436354,  97.04717 ,  26.124691]], dtype=float32)],
 18: [array([[104.9469  ,  91.93275 ,  20.829165],
         [106.328804,  91.27704 ,  22.863466],
         [107.006035,  91.34058 ,  23.288591],
         [104.9469  ,  91.93275 ,  20.829165],
         [104.316246,  93.86764 ,  20.579557],
         [104.49701 ,  94.6024  ,  20.478151],
         [107.006035,  91.34058 ,  23.288591],
         [108.059074,  91.50692 ,  22.68269 ],
         [108.86763 ,  92.03379 ,  22.688808],
         [109.53825 ,  92.7085  ,  22.332819],
         [109.67323 ,  93.32266 ,  22.11727 ],
         [109.55783 ,  93.91537 ,  22.003323],
         [109.39237 ,  94.481   ,  21.916231],
         [109.11595 ,  94.962715,  21.762873],
         [108.52037 ,  95.39512 ,  21.652567],
         [108.12464 ,  95.68343 ,  21.547968],
         [107.66773 ,  95.77275 ,  21.429747],
         [107.33205 ,  95.77833 ,  21.3507  ],
         [107.022125,  95.742455,  21.29036 ],
         [106.65181 ,  95.61961 ,  21.280779],
         [106.18191 ,  95.39401 ,  21.258486],
         [104.49701 ,  94.6024  ,  20.478151],
         [107.006035,  91.34058 ,  23.288591],
         [106.87425 ,  91.25512 ,  24.577562],
         [107.545845,  91.2333  ,  25.253231],
         [107.92172 ,  91.712006,  26.198605],
         [108.04012 ,  91.98677 ,  26.742558],
         [108.01754 ,  92.22804 ,  27.193027],
         [107.998695,  92.45211 ,  27.544504],
         [107.92471 ,  92.71041 ,  27.92451 ],
         [107.80636 ,  92.945305,  28.218145],
         [107.71857 ,  93.24151 ,  28.548517],
         [107.394226,  93.539696,  28.794939],
         [107.18266 ,  93.782104,  28.979185],
         [106.883766,  94.09161 ,  29.151573],
         [106.40415 ,  94.51456 ,  29.133411],
         [106.04829 ,  94.84046 ,  29.126911],
         [105.70999 ,  95.12601 ,  29.07716 ],
         [105.34929 ,  95.42135 ,  29.027203],
         [104.90493 ,  95.77863 ,  28.943806],
         [104.53605 ,  96.01628 ,  28.56784 ],
         [104.32077 ,  96.14184 ,  28.384832],
         [104.09176 ,  96.326584,  28.084682],
         [103.85605 ,  96.48186 ,  27.770107],
         [103.68878 ,  96.59866 ,  27.552052],
         [103.50414 ,  96.723526,  27.266047],
         [103.34884 ,  96.83995 ,  27.003828],
         [103.231606,  96.92094 ,  26.76134 ],
         [103.15264 ,  97.000656,  26.5128  ],
         [103.06481 ,  97.10122 ,  26.232546],
         [103.04826 ,  97.17285 ,  25.78956 ],
         [103.04996 ,  97.22867 ,  25.379547],
         [103.122795,  97.24029 ,  24.890524],
         [103.63863 ,  97.23522 ,  23.634024],
         [104.49701 ,  94.6024  ,  20.478151],
         [103.55718 ,  95.58392 ,  22.262222],
         [103.51671 ,  96.22018 ,  22.734068],
         [103.504814,  96.369606,  22.86704 ],
         [103.63863 ,  97.23522 ,  23.634024],
         [104.49701 ,  94.6024  ,  20.478151],
         [104.160904,  94.44461 ,  18.262672],
         [105.07062 ,  95.41852 ,  17.677244],
         [105.59973 ,  96.01336 ,  17.715248],
         [106.10005 ,  96.55158 ,  17.483545],
         [106.244316,  96.82079 ,  17.421127],
         [106.41672 ,  97.04742 ,  17.38784 ],
         [106.69701 ,  97.41794 ,  17.544529],
         [107.01286 ,  97.847916,  17.773901],
         [107.41112 ,  98.411674,  17.770853],
         [107.763535,  98.8377  ,  17.9596  ],
         [108.04716 ,  99.21605 ,  18.38527 ],
         [108.210915,  99.51461 ,  18.728909],
         [108.26401 ,  99.78231 ,  19.211102],
         [108.3153  ,  99.99959 ,  19.74281 ],
         [108.15901 , 100.02356 ,  20.456251],
         [107.94325 , 100.07756 ,  20.976809],
         [107.689095, 100.08969 ,  21.402939],
         [107.34762 , 100.05885 ,  21.784063],
         [107.04216 , 100.00256 ,  22.098738],
         [106.71245 ,  99.88911 ,  22.430319],
         [106.351204,  99.72946 ,  22.744331],
         [105.7169  ,  99.43309 ,  23.019705],
         [105.35157 ,  99.16988 ,  23.10465 ],
         [105.08027 ,  98.927444,  23.195135],
         [104.832245,  98.69782 ,  23.264168],
         [104.56268 ,  98.46256 ,  23.31063 ],
         [104.29558 ,  98.27138 ,  23.348228],
         [103.63863 ,  97.23522 ,  23.634024],
         [100.89582 ,  87.61655 ,  16.244333],
         [101.16382 ,  87.592224,  16.47292 ],
         [101.29949 ,  87.56164 ,  16.610962],
         [101.42942 ,  87.50074 ,  16.761084],
         [101.97282 ,  87.95148 ,  17.089731],
         [102.36099 ,  88.33659 ,  17.466782],
         [103.368706,  88.657585,  17.635403],
         [104.041794,  89.18363 ,  18.143064],
         [104.28675 ,  89.76123 ,  18.826227],
         [104.9469  ,  91.93275 ,  20.829165]], dtype=float32),
  array([[ 30.363855,  87.42823 ,  17.112656],
         [ 30.34175 ,  87.44101 ,  17.14582 ],
         [ 30.335241,  87.44593 ,  17.15481 ],
         [ 30.330338,  87.45002 ,  17.161491],
         [ 30.320312,  87.45059 ,  17.170559],
         [ 30.309294,  87.45067 ,  17.17936 ],
         [ 30.29756 ,  87.45189 ,  17.18869 ],
         [ 30.285574,  87.45456 ,  17.19824 ],
         [ 30.270851,  87.45755 ,  17.21109 ],
         [ 30.256838,  87.46028 ,  17.224836],
         [ 30.243786,  87.46348 ,  17.23819 ],
         [ 30.23656 ,  87.48095 ,  17.265795],
         [ 30.233372,  87.49907 ,  17.292536],
         [ 30.232145,  87.51805 ,  17.320637],
         [ 30.225887,  87.53586 ,  17.35185 ],
         [ 30.213425,  87.54875 ,  17.39677 ],
         [ 30.198994,  87.56167 ,  17.453722],
         [ 30.180387,  87.57766 ,  17.526442],
         [ 30.152027,  87.59717 ,  17.61744 ],
         [ 30.107786,  87.63194 ,  17.749878],
         [ 30.02902 ,  87.71832 ,  17.956213],
         [ 30.030626,  87.94673 ,  18.05509 ],
         [ 30.030626,  87.94673 ,  18.05509 ],
         [ 29.832088,  88.00737 ,  18.087936],
         [ 29.719694,  88.2034  ,  18.237967],
         [ 29.431858,  88.5206  ,  18.221851],
         [ 29.181286,  88.8159  ,  18.33397 ],
         [ 28.843393,  89.11924 ,  18.524883],
         [ 28.204086,  89.378   ,  18.918198],
         [ 27.576931,  89.961044,  19.557724],
         [ 27.327532,  90.441574,  20.015587],
         [ 26.854984,  92.362564,  22.174004],
         [ 30.030626,  87.94673 ,  18.05509 ],
         [ 30.924978,  88.42141 ,  18.231043],
         [ 31.069227,  88.44721 ,  18.27612 ],
         [ 31.19926 ,  88.449776,  18.329704],
         [ 31.345575,  88.4665  ,  18.39508 ],
         [ 31.561369,  88.48535 ,  18.47585 ],
         [ 31.567692,  88.54054 ,  19.053934],
         [ 26.854984,  92.362564,  22.174004],
         [ 25.808714,  91.67131 ,  24.118181],
         [ 24.576002,  91.75358 ,  25.084606],
         [ 24.026678,  91.84179 ,  25.350706],
         [ 26.854984,  92.362564,  22.174004],
         [ 27.37518 ,  94.2717  ,  22.104876],
         [ 27.214157,  95.0249  ,  22.098269],
         [ 24.026678,  91.84179 ,  25.350706],
         [ 22.93072 ,  92.30838 ,  24.252472],
         [ 22.316164,  92.92253 ,  24.156982],
         [ 21.97608 ,  93.69967 ,  24.018309],
         [ 22.193796,  94.560936,  23.75727 ],
         [ 22.28561 ,  95.07767 ,  23.752167],
         [ 22.727785,  95.59907 ,  23.69065 ],
         [ 22.926895,  95.86753 ,  23.602262],
         [ 23.258928,  96.04684 ,  23.48418 ],
         [ 23.532413,  96.1749  ,  23.420313],
         [ 24.001585,  96.22384 ,  23.384714],
         [ 24.553522,  96.18444 ,  23.31445 ],
         [ 25.102314,  95.99662 ,  23.252626],
         [ 25.469034,  95.76907 ,  23.103138],
         [ 25.521698,  95.78946 ,  23.081934],
         [ 27.214157,  95.0249  ,  22.098269],
         [ 24.026678,  91.84179 ,  25.350706],
         [ 24.549372,  91.39855 ,  27.11173 ],
         [ 24.224136,  91.67225 ,  27.846338],
         [ 24.167208,  91.850975,  28.39063 ],
         [ 24.185787,  92.07031 ,  28.861696],
         [ 24.265453,  92.35803 ,  29.300524],
         [ 24.378956,  92.64334 ,  29.657866],
         [ 24.502344,  92.897995,  29.935217],
         [ 24.623735,  93.083755,  30.138514],
         [ 24.842257,  93.318016,  30.34716 ],
         [ 25.222237,  93.72791 ,  30.639307],
         [ 25.681908,  94.19325 ,  30.753313],
         [ 25.866625,  94.39285 ,  30.756508],
         [ 26.108027,  94.60967 ,  30.74771 ],
         [ 26.538185,  94.77278 ,  30.707373],
         [ 26.813719,  95.09772 ,  30.583841],
         [ 27.13418 ,  95.3789  ,  30.389013],
         [ 27.72737 ,  95.72188 ,  29.776287],
         [ 27.214157,  95.0249  ,  22.098269],
         [ 27.504387,  95.15015 ,  19.86049 ],
         [ 26.535072,  96.15655 ,  19.345663],
         [ 25.997198,  96.93951 ,  19.599232],
         [ 25.824017,  97.196335,  19.674538],
         [ 25.652874,  97.41622 ,  19.761364],
         [ 25.439331,  97.75351 ,  19.800959],
         [ 25.166977,  98.11823 ,  19.82206 ],
         [ 24.887077,  98.491554,  19.865084],
         [ 24.598385,  98.90074 ,  19.928888],
         [ 24.341394,  99.33046 ,  20.054205],
         [ 24.061665,  99.70847 ,  20.552664],
         [ 23.835176, 100.003815,  20.95506 ],
         [ 23.724586, 100.21589 ,  21.499447],
         [ 23.677523, 100.39438 ,  21.923323],
         [ 23.744461, 100.514656,  22.53345 ],
         [ 23.903873, 100.53331 ,  23.062166],
         [ 24.130043, 100.551025,  23.500639],
         [ 24.346521, 100.53018 ,  23.822775],
         [ 24.558302, 100.505295,  24.102621],
         [ 24.806715, 100.44723 ,  24.392284],
         [ 25.084032, 100.27552 ,  24.688046],
         [ 25.29896 , 100.19158 ,  24.932854],
         [ 25.664228, 100.01514 ,  25.158789],
         [ 25.875107,  99.88592 ,  25.274296],
         [ 26.074236,  99.75507 ,  25.378   ],
         [ 26.327868,  99.513725,  25.451324],
         [ 26.729258,  99.18204 ,  25.454649],
         [ 27.095806,  98.83072 ,  25.467579],
         [ 27.402822,  98.487915,  25.470394],
         [ 28.008293,  97.56051 ,  25.59626 ],
         [ 27.214157,  95.0249  ,  22.098269],
         [ 28.098276,  95.780396,  24.041199],
         [ 28.166422,  96.35756 ,  24.455435],
         [ 28.131968,  96.66192 ,  24.710064],
         [ 28.09438 ,  96.789215,  24.765448],
         [ 28.008293,  97.56051 ,  25.59626 ],
         [ 28.008293,  97.56051 ,  25.59626 ],
         [ 28.530365,  97.5221  ,  26.715174],
         [ 28.571327,  97.38155 ,  27.337214],
         [ 28.59637 ,  97.28307 ,  27.832354],
         [ 28.517046,  97.09723 ,  28.322472],
         [ 28.377005,  96.7558  ,  28.841751],
         [ 28.281162,  96.52201 ,  29.265715],
         [ 28.258333,  96.15891 ,  29.634264]], dtype=float32)],
 19: [array([[ 98.54194 ,  92.26559 ,  20.49824 ],
         [100.112885,  90.85358 ,  22.41875 ],
         [100.89002 ,  90.83185 ,  22.8214  ],
         [ 98.54194 ,  92.26559 ,  20.49824 ],
         [ 97.57193 ,  94.46807 ,  20.220621],
         [ 97.726814,  95.07753 ,  20.19939 ],
         [100.89002 ,  90.83185 ,  22.8214  ],
         [102.03068 ,  91.01515 ,  22.098875],
         [102.813126,  91.88972 ,  21.96749 ],
         [103.38626 ,  92.4961  ,  21.695093],
         [103.81291 ,  92.99526 ,  21.46471 ],
         [103.8854  ,  93.84714 ,  21.303385],
         [103.76955 ,  94.382416,  21.146336],
         [103.61094 ,  94.8943  ,  20.894005],
         [103.03246 ,  95.44598 ,  20.725069],
         [102.58613 ,  95.79338 ,  20.672949],
         [102.03345 ,  96.06674 ,  20.65552 ],
         [101.42684 ,  96.20595 ,  20.635452],
         [100.970474,  96.29395 ,  20.713238],
         [100.26728 ,  95.95186 ,  20.727798],
         [ 99.90996 ,  95.92868 ,  20.720537],
         [ 97.726814,  95.07753 ,  20.19939 ],
         [100.89002 ,  90.83185 ,  22.8214  ],
         [100.84362 ,  90.58922 ,  24.286247],
         [101.336075,  90.706   ,  24.844542],
         [101.563156,  90.88811 ,  25.47656 ],
         [101.75042 ,  91.15245 ,  25.930244],
         [101.54485 ,  91.50247 ,  26.473053],
         [101.39416 ,  91.678085,  26.826555],
         [101.16029 ,  91.93218 ,  27.187136],
         [100.979454,  92.14211 ,  27.487072],
         [100.74838 ,  92.55085 ,  27.816631],
         [100.42842 ,  92.860344,  28.125267],
         [100.29434 ,  93.02981 ,  28.254642],
         [100.08568 ,  93.30368 ,  28.355589],
         [ 99.75591 ,  93.64011 ,  28.29884 ],
         [ 99.47593 ,  93.91746 ,  28.306433],
         [ 99.18629 ,  94.182556,  28.307827],
         [ 98.88391 ,  94.422005,  28.321705],
         [ 98.50156 ,  94.668755,  28.14685 ],
         [ 98.14626 ,  95.016014,  27.861355],
         [ 97.70136 ,  95.12846 ,  27.590155],
         [ 97.42698 ,  95.29215 ,  27.299002],
         [ 97.27248 ,  95.43188 ,  27.145123],
         [ 97.17707 ,  95.50748 ,  27.051249],
         [ 97.07962 ,  95.599815,  26.948147],
         [ 96.94488 ,  95.71432 ,  26.83619 ],
         [ 96.78587 ,  95.83938 ,  26.402145],
         [ 96.692245,  95.94556 ,  26.001396],
         [ 96.605545,  96.04744 ,  25.607191],
         [ 96.55937 ,  96.1209  ,  25.212614],
         [ 96.53671 ,  96.16287 ,  24.866947],
         [ 96.90299 ,  96.439125,  23.289799],
         [ 97.726814,  95.07753 ,  20.19939 ],
         [ 96.77155 ,  95.71228 ,  22.399384],
         [ 96.90299 ,  96.439125,  23.289799],
         [ 97.726814,  95.07753 ,  20.19939 ],
         [ 97.38602 ,  94.83055 ,  17.640062],
         [ 98.40059 ,  95.866806,  17.150385],
         [ 98.837975,  96.335724,  17.169382],
         [ 99.27806 ,  96.84705 ,  17.15546 ],
         [ 99.66181 ,  97.354095,  17.209179],
         [ 99.95504 ,  97.68074 ,  17.283949],
         [100.236694,  98.0547  ,  17.646648],
         [100.503174,  98.39531 ,  17.947813],
         [100.739655,  98.72014 ,  18.341206],
         [100.88115 ,  99.00264 ,  18.859434],
         [100.955475,  99.315414,  19.442078],
         [100.8261  ,  99.51479 ,  20.21074 ],
         [100.68609 ,  99.65535 ,  20.81796 ],
         [100.434456,  99.636215,  21.400389],
         [100.09809 ,  99.60294 ,  22.015589],
         [ 99.57442 ,  99.480125,  22.558168],
         [ 99.02398 ,  99.06994 ,  22.737684],
         [ 98.59983 ,  98.78437 ,  22.78035 ],
         [ 98.19983 ,  98.51193 ,  22.84661 ],
         [ 97.836205,  98.17018 ,  22.938269],
         [ 97.44285 ,  97.73931 ,  23.037247],
         [ 96.90299 ,  96.439125,  23.289799],
         [ 95.14232 ,  87.289764,  15.922372],
         [ 95.18219 ,  87.30088 ,  15.962708],
         [ 95.20446 ,  87.3105  ,  15.983758],
         [ 95.2337  ,  87.326965,  16.017315],
         [ 95.273056,  87.357376,  16.054466],
         [ 95.30842 ,  87.38749 ,  16.093264],
         [ 95.33932 ,  87.42666 ,  16.131725],
         [ 95.364746,  87.46818 ,  16.166368],
         [ 95.38751 ,  87.511345,  16.195606],
         [ 95.4103  ,  87.55497 ,  16.21997 ],
         [ 95.43838 ,  87.60988 ,  16.256987],
         [ 95.47342 ,  87.68401 ,  16.28641 ],
         [ 95.51543 ,  87.75492 ,  16.29845 ],
         [ 95.55927 ,  87.8187  ,  16.297564],
         [ 95.620125,  87.91365 ,  16.301395],
         [ 95.687454,  88.04063 ,  16.298111],
         [ 95.72263 ,  88.248314,  16.270788],
         [ 96.053696,  88.63647 ,  16.194134],
         [ 96.34443 ,  89.06409 ,  16.48754 ],
         [ 97.127235,  89.46767 ,  16.694937],
         [ 97.8321  ,  89.817924,  17.199108],
         [ 98.07072 ,  90.24954 ,  17.968508],
         [ 98.096565,  90.61132 ,  18.551397],
         [ 98.54194 ,  92.26559 ,  20.49824 ]], dtype=float32),
  array([[32.095455, 87.25101 , 17.216072],
         [32.07493 , 87.25517 , 17.242002],
         [32.069443, 87.25577 , 17.249207],
         [32.064465, 87.25479 , 17.254513],
         [32.05829 , 87.252495, 17.259565],
         [32.04984 , 87.2563  , 17.269339],
         [32.04132 , 87.259056, 17.277498],
         [32.03189 , 87.26068 , 17.284653],
         [32.021393, 87.26125 , 17.29089 ],
         [32.00917 , 87.26078 , 17.296871],
         [31.994867, 87.25923 , 17.302921],
         [31.978386, 87.2566  , 17.309132],
         [31.963453, 87.24509 , 17.321806],
         [31.948812, 87.22707 , 17.33847 ],
         [31.93116 , 87.20351 , 17.35974 ],
         [31.909565, 87.17452 , 17.384657],
         [31.883255, 87.140076, 17.412642],
         [31.851093, 87.12491 , 17.467453],
         [31.818062, 87.09289 , 17.522831],
         [31.768251, 87.04433 , 17.59054 ],
         [31.658422, 86.991905, 17.693354],
         [31.467459, 87.03292 , 17.922884],
         [31.153915, 87.25653 , 18.186619],
         [30.731802, 87.5749  , 18.393621],
         [30.119995, 87.69381 , 18.897337],
         [29.69146 , 88.01889 , 19.619204],
         [29.726965, 88.39268 , 20.327574],
         [29.081844, 89.66903 , 22.505873],
         [29.081844, 89.66903 , 22.505873],
         [29.520542, 91.88921 , 22.494093],
         [29.188837, 92.53473 , 22.616129],
         [29.081844, 89.66903 , 22.505873],
         [28.013632, 87.92243 , 24.275948],
         [26.63172 , 87.584114, 25.05195 ],
         [26.159718, 87.5558  , 25.337383],
         [29.188837, 92.53473 , 22.616129],
         [29.391352, 92.84062 , 20.084593],
         [27.957754, 93.85412 , 19.939379],
         [27.515993, 94.16017 , 19.938816],
         [27.010519, 94.54595 , 19.987883],
         [26.724598, 94.83342 , 20.068443],
         [26.384996, 95.10799 , 20.403358],
         [26.065607, 95.40041 , 20.658733],
         [25.814661, 95.63659 , 20.908604],
         [25.561773, 95.81905 , 21.457502],
         [25.396757, 95.9603  , 21.817688],
         [25.224108, 96.12076 , 22.247702],
         [25.257998, 96.13014 , 22.957653],
         [25.356243, 96.16292 , 23.549364],
         [25.604555, 96.1541  , 24.088205],
         [25.780197, 96.142334, 24.47555 ],
         [25.965311, 96.11398 , 24.801361],
         [26.224543, 96.01313 , 25.178875],
         [26.660769, 95.88664 , 25.618414],
         [27.260166, 95.77714 , 26.038506],
         [28.161818, 95.31417 , 26.164534],
         [28.464968, 95.12876 , 26.162424],
         [29.685547, 93.66698 , 25.984339],
         [29.188837, 92.53473 , 22.616129],
         [30.063404, 92.989426, 24.840174],
         [29.685547, 93.66698 , 25.984339],
         [29.188837, 92.53473 , 22.616129],
         [27.051275, 92.86068 , 23.460497],
         [26.132792, 92.97409 , 23.511599],
         [25.110514, 92.70653 , 23.441822],
         [24.453587, 92.202286, 23.402834],
         [24.124723, 91.78956 , 23.357151],
         [23.893808, 91.37201 , 23.376572],
         [23.71308 , 90.935   , 23.390682],
         [23.641317, 90.3912  , 23.441223],
         [23.57391 , 89.767815, 23.639061],
         [23.792173, 89.08603 , 24.0443  ],
         [23.943178, 88.61696 , 24.166468],
         [24.976313, 87.94129 , 24.161125],
         [26.159718, 87.5558  , 25.337383],
         [26.159718, 87.5558  , 25.337383],
         [26.736403, 87.12637 , 26.911764],
         [26.311413, 87.36667 , 27.790594],
         [26.621946, 88.31659 , 29.177994],
         [26.840775, 88.48796 , 29.357313],
         [27.501299, 89.60257 , 30.337788],
         [27.797863, 90.00861 , 30.405914],
         [28.33549 , 90.37832 , 30.463531],
         [28.653645, 90.7176  , 30.41477 ],
         [28.888552, 91.006325, 30.405231],
         [29.10624 , 91.384605, 30.397943],
         [29.2314  , 91.61437 , 30.26808 ],
         [29.431982, 91.895775, 30.059639],
         [29.720732, 92.16664 , 29.696953],
         [29.939487, 92.42389 , 29.47024 ],
         [30.190613, 92.845116, 28.979975],
         [30.231773, 93.22107 , 28.240458],
         [30.122454, 93.45681 , 27.4358  ],
         [29.685547, 93.66698 , 25.984339]], dtype=float32)],
 20: [array([[102.99331 ,  91.45484 ,  21.635433],
         [102.18702 ,  93.068474,  20.994946],
         [102.26161 ,  93.7138  ,  20.923397],
         [102.99331 ,  91.45484 ,  21.635433],
         [104.312965,  90.15816 ,  22.731377],
         [104.98396 ,  90.063126,  23.11665 ],
         [102.26161 ,  93.7138  ,  20.923397],
         [101.55742 ,  93.81216 ,  19.164116],
         [102.3454  ,  94.615234,  18.373924],
         [102.93165 ,  95.23302 ,  18.306503],
         [103.36981 ,  95.62147 ,  18.131481],
         [103.81867 ,  96.06519 ,  17.985601],
         [104.36902 ,  96.68463 ,  18.45981 ],
         [104.81386 ,  97.169624,  18.655012],
         [105.09151 ,  97.4777  ,  18.999298],
         [105.28647 ,  97.72031 ,  19.263159],
         [105.43681 ,  97.96631 ,  19.621298],
         [105.52058 ,  98.18682 ,  20.097204],
         [105.51095 ,  98.37138 ,  20.541977],
         [105.43566 ,  98.52137 ,  20.982302],
         [105.2349  ,  98.59646 ,  21.586077],
         [104.97883 ,  98.58536 ,  22.096273],
         [104.60504 ,  98.42114 ,  22.607073],
         [104.21685 ,  98.20472 ,  22.979092],
         [103.80277 ,  97.99297 ,  23.26541 ],
         [103.49494 ,  97.81741 ,  23.458717],
         [103.004295,  97.49247 ,  23.618753],
         [102.66914 ,  97.16443 ,  23.769201],
         [102.47682 ,  96.945786,  23.836737],
         [101.72738 ,  95.61207 ,  24.10551 ],
         [102.26161 ,  93.7138  ,  20.923397],
         [101.54811 ,  94.37389 ,  22.659315],
         [101.56064 ,  94.71361 ,  23.02004 ],
         [101.72738 ,  95.61207 ,  24.10551 ],
         [104.98396 ,  90.063126,  23.11665 ],
         [104.86996 ,  89.79182 ,  24.404463],
         [105.62994 ,  89.84154 ,  25.228258],
         [105.93284 ,  90.023415,  25.834967],
         [106.090775,  90.24558 ,  26.36131 ],
         [106.0492  ,  90.64189 ,  26.88456 ],
         [105.91854 ,  90.96892 ,  27.252638],
         [105.73728 ,  91.25656 ,  27.587788],
         [105.42968 ,  91.61009 ,  27.884796],
         [105.11743 ,  91.99863 ,  28.083612],
         [104.98804 ,  92.19249 ,  28.180124],
         [104.85894 ,  92.34559 ,  28.261608],
         [104.6234  ,  92.584885,  28.356554],
         [104.211006,  92.89907 ,  28.375582],
         [103.838196,  93.18569 ,  28.40801 ],
         [103.49908 ,  93.445045,  28.399744],
         [103.06791 ,  93.7588  ,  28.340036],
         [102.71206 ,  94.063705,  28.059202],
         [102.4838  ,  94.231674,  27.834476],
         [102.31751 ,  94.36581 ,  27.651382],
         [102.15072 ,  94.53353 ,  27.462225],
         [101.94757 ,  94.75301 ,  27.198683],
         [101.77901 ,  94.94387 ,  26.965752],
         [101.610466,  95.1241  ,  26.680233],
         [101.52304 ,  95.24463 ,  26.362698],
         [101.45959 ,  95.34645 ,  26.12438 ],
         [101.41764 ,  95.429565,  25.831738],
         [101.34078 ,  95.58529 ,  25.502651],
         [101.72738 ,  95.61207 ,  24.10551 ],
         [ 98.447586,  86.465485,  17.140806],
         [ 98.516914,  86.425224,  17.211693],
         [ 98.56902 ,  86.398895,  17.270304],
         [ 98.620415,  86.384415,  17.346197],
         [ 98.68657 ,  86.38921 ,  17.527792],
         [ 99.06008 ,  86.70625 ,  17.458197],
         [ 99.15118 ,  86.79138 ,  17.430996],
         [ 99.219765,  86.86309 ,  17.411936],
         [ 99.287895,  86.93752 ,  17.40164 ],
         [ 99.346634,  87.00783 ,  17.395563],
         [ 99.404335,  87.08326 ,  17.387684],
         [ 99.468185,  87.18411 ,  17.388577],
         [ 99.54415 ,  87.297165,  17.385517],
         [ 99.62965 ,  87.43411 ,  17.426056],
         [ 99.71216 ,  87.55298 ,  17.480669],
         [ 99.81283 ,  87.69478 ,  17.539194],
         [ 99.940346,  87.96707 ,  17.56797 ],
         [100.56705 ,  88.31098 ,  17.74204 ],
         [101.20261 ,  88.6422  ,  18.071535],
         [101.76511 ,  89.01141 ,  18.548613],
         [102.371895,  90.45115 ,  20.844418],
         [102.65947 ,  91.03352 ,  21.331633],
         [102.99331 ,  91.45484 ,  21.635433],
         [102.26161 ,  93.7138  ,  20.923397],
         [104.15921 ,  94.1653  ,  21.205057],
         [104.73306 ,  94.33083 ,  21.15324 ],
         [106.43528 ,  94.26291 ,  21.26964 ],
         [106.65664 ,  94.08506 ,  21.305416],
         [106.92197 ,  93.82622 ,  21.340015],
         [107.20483 ,  93.54474 ,  21.405823],
         [107.38002 ,  93.218666,  21.450857],
         [107.566025,  92.77384 ,  21.579956],
         [107.60579 ,  92.16467 ,  21.76178 ],
         [107.48028 ,  91.38695 ,  22.007135],
         [106.93654 ,  90.51338 ,  22.226418],
         [106.056595,  90.18187 ,  22.4583  ],
         [104.98396 ,  90.063126,  23.11665 ]], dtype=float32),
  array([[32.999374, 87.47129 , 17.26172 ],
         [32.928513, 87.47928 , 17.291708],
         [32.91103 , 87.48197 , 17.290308],
         [32.887333, 87.48595 , 17.284391],
         [32.845093, 87.49167 , 17.302042],
         [32.818302, 87.49405 , 17.3142  ],
         [32.796494, 87.49487 , 17.326134],
         [32.77746 , 87.4947  , 17.338932],
         [32.76047 , 87.493004, 17.352697],
         [32.74033 , 87.489586, 17.368946],
         [32.71792 , 87.48487 , 17.388063],
         [32.69432 , 87.478165, 17.409246],
         [32.670574, 87.46921 , 17.431953],
         [32.64489 , 87.45819 , 17.456413],
         [32.617004, 87.443016, 17.490105],
         [32.58682 , 87.42455 , 17.529772],
         [32.550804, 87.40568 , 17.57091 ],
         [32.505592, 87.381165, 17.620577],
         [32.44475 , 87.349594, 17.675877],
         [32.369076, 87.30814 , 17.748316],
         [32.256035, 87.19859 , 17.898252],
         [31.62238 , 87.494774, 18.204494],
         [31.007381, 87.771614, 18.45091 ],
         [30.40897 , 88.47617 , 19.326502],
         [30.300169, 88.83752 , 20.097275],
         [29.281372, 90.44694 , 21.746979],
         [29.281372, 90.44694 , 21.746979],
         [27.59457 , 89.23834 , 23.416845],
         [27.0185  , 89.18291 , 23.730623],
         [29.281372, 90.44694 , 21.746979],
         [29.920647, 92.55392 , 21.566032],
         [29.80652 , 93.093285, 21.443474],
         [27.0185  , 89.18291 , 23.730623],
         [25.890774, 89.41501 , 22.858416],
         [25.050203, 89.85388 , 22.760263],
         [24.596302, 90.92966 , 22.498598],
         [24.635382, 91.55309 , 22.2493  ],
         [24.66205 , 91.890175, 22.131083],
         [24.851463, 92.26353 , 22.043312],
         [25.054743, 92.63606 , 21.99687 ],
         [25.32851 , 93.013435, 21.926474],
         [25.765974, 93.43371 , 21.771511],
         [26.647593, 93.492485, 21.679459],
         [27.428947, 93.392624, 21.664936],
         [29.80652 , 93.093285, 21.443474],
         [29.80652 , 93.093285, 21.443474],
         [30.32277 , 93.0192  , 19.262985],
         [29.375856, 93.962105, 18.565397],
         [28.934933, 94.45037 , 18.53177 ],
         [28.589128, 94.817924, 18.544365],
         [28.277136, 95.13908 , 18.584728],
         [27.970778, 95.50592 , 18.72093 ],
         [27.589174, 95.95267 , 19.07249 ],
         [27.279535, 96.29301 , 19.336018],
         [27.045938, 96.60146 , 19.702608],
         [26.861694, 96.91294 , 20.037132],
         [26.766836, 97.14609 , 20.42724 ],
         [26.719734, 97.346214, 20.802797],
         [26.814695, 97.48381 , 21.302338],
         [27.019548, 97.56859 , 21.796082],
         [27.200071, 97.59295 , 22.30828 ],
         [27.456547, 97.57523 , 22.769686],
         [27.880836, 97.366875, 23.14339 ],
         [28.13848 , 97.22404 , 23.323948],
         [28.470924, 97.0058  , 23.531492],
         [28.994793, 96.74647 , 23.723267],
         [29.326557, 96.475716, 23.92159 ],
         [29.485216, 96.33661 , 24.017267],
         [30.35411 , 94.76111 , 24.372423],
         [29.80652 , 93.093285, 21.443474],
         [30.608143, 93.87096 , 23.526896],
         [30.35411 , 94.76111 , 24.372423],
         [27.0185  , 89.18291 , 23.730623],
         [27.447048, 88.818184, 25.268822],
         [26.932856, 88.84907 , 25.89769 ],
         [26.716494, 89.12497 , 26.560808],
         [26.681496, 89.47412 , 27.14105 ],
         [26.732225, 89.831726, 27.668623],
         [26.992685, 90.22142 , 28.046606],
         [27.2197  , 90.55764 , 28.342861],
         [27.577177, 91.08516 , 28.584623],
         [27.975897, 91.48872 , 28.665249],
         [28.647474, 92.05548 , 28.670359],
         [28.89775 , 92.24546 , 28.650297],
         [29.14874 , 92.58412 , 28.59679 ],
         [29.3477  , 92.818146, 28.508121],
         [29.525093, 92.99507 , 28.394634],
         [29.696419, 93.21967 , 28.16867 ],
         [29.914083, 93.506996, 27.914213],
         [30.114239, 93.696884, 27.717125],
         [30.267393, 93.81617 , 27.55649 ],
         [30.395008, 93.929924, 27.374208],
         [30.508093, 94.05742 , 27.10993 ],
         [30.608454, 94.1898  , 26.884937],
         [30.681738, 94.3542  , 26.56686 ],
         [30.728119, 94.48098 , 26.219183],
         [30.716314, 94.66324 , 25.755697],
         [30.35411 , 94.76111 , 24.372423]], dtype=float32)],
 21: [array([[100.82873 , 100.92731 ,  17.805363],
         [100.8741  , 100.931625,  17.853407],
         [100.88916 , 100.930664,  17.862818],
         [100.907135, 100.92937 ,  17.871073],
         [100.93213 , 100.92771 ,  17.887743],
         [100.958084, 100.92681 ,  17.905888],
         [100.98398 , 100.924034,  17.926386],
         [101.01001 , 100.919014,  17.950321],
         [101.03632 , 100.91202 ,  17.978146],
         [101.0628  , 100.90215 ,  18.010767],
         [101.08695 , 100.88781 ,  18.049158],
         [101.1299  , 100.85827 ,  18.11107 ],
         [101.173355, 100.8102  ,  18.205193],
         [101.21009 , 100.7377  ,  18.330786],
         [101.25155 , 100.65139 ,  18.569668],
         [101.52595 , 100.999016,  18.964493],
         [101.7249  , 101.298615,  19.297987],
         [102.55555 , 101.618805,  19.488491],
         [103.1319  , 101.929535,  19.755201],
         [103.72103 , 102.20893 ,  20.31181 ],
         [103.89352 , 102.639885,  21.117235],
         [104.533516, 103.80254 ,  22.917812],
         [104.533516, 103.80254 ,  22.917812],
         [103.83492 , 105.813416,  23.100574],
         [104.010475, 106.46049 ,  23.096907],
         [104.533516, 103.80254 ,  22.917812],
         [105.86655 , 102.51114 ,  24.236351],
         [107.1105  , 102.41306 ,  24.86345 ],
         [107.7852  , 102.321754,  24.976236],
         [104.010475, 106.46049 ,  23.096907],
         [103.7078  , 106.92853 ,  20.984335],
         [104.57317 , 107.77945 ,  20.582159],
         [104.97383 , 108.25723 ,  20.590174],
         [105.30583 , 108.5715  ,  20.586384],
         [105.6382  , 108.905716,  20.59538 ],
         [105.97707 , 109.264404,  20.634714],
         [106.36652 , 109.66641 ,  20.6472  ],
         [106.78658 , 110.11445 ,  20.752146],
         [107.20504 , 110.500916,  21.065498],
         [107.46923 , 110.70075 ,  21.235363],
         [107.793274, 111.004036,  21.488077],
         [108.14274 , 111.306046,  21.877058],
         [108.337944, 111.56383 ,  22.21127 ],
         [108.4855  , 111.78981 ,  22.65153 ],
         [108.54749 , 112.00379 ,  23.106077],
         [108.51158 , 112.09556 ,  23.73799 ],
         [108.3619  , 112.0635  ,  24.365286],
         [108.14975 , 111.978424,  24.86249 ],
         [107.91447 , 111.831154,  25.31275 ],
         [107.70359 , 111.708275,  25.62993 ],
         [107.530785, 111.578445,  25.871477],
         [107.319534, 111.42273 ,  26.132301],
         [106.93744 , 111.07235 ,  26.345745],
         [106.42151 , 110.64695 ,  26.496782],
         [106.002815, 110.31597 ,  26.762163],
         [105.574394, 110.01267 ,  26.827757],
         [105.23947 , 109.75613 ,  26.909145],
         [104.908585, 109.48117 ,  26.941826],
         [104.540146, 109.217674,  26.955282],
         [104.1671  , 108.87919 ,  26.924112],
         [103.72973 , 107.59094 ,  26.837852],
         [104.010475, 106.46049 ,  23.096907],
         [104.49932 , 106.90177 ,  24.90712 ],
         [104.68967 , 107.02068 ,  24.927933],
         [103.72973 , 107.59094 ,  26.837852],
         [103.54715 , 106.83265 ,  25.395977],
         [104.68967 , 107.02068 ,  24.927933],
         [107.7852  , 102.321754,  24.976236],
         [108.54638 , 102.76711 ,  24.053555],
         [109.530174, 103.24409 ,  24.049257],
         [110.01958 , 103.955574,  24.03314 ],
         [110.24141 , 104.694756,  23.985186],
         [110.2646  , 105.265625,  23.829107],
         [110.2129  , 105.75892 ,  23.715906],
         [110.18127 , 106.16678 ,  23.64799 ],
         [110.081276, 106.57805 ,  23.624926],
         [109.83296 , 106.96946 ,  23.59563 ],
         [109.54542 , 107.324905,  23.560898],
         [109.14461 , 107.64767 ,  23.76062 ],
         [108.66119 , 107.787445,  23.895824],
         [108.297554, 107.81907 ,  23.98842 ],
         [107.94272 , 107.805725,  24.098925],
         [107.4878  , 107.74916 ,  24.194569],
         [106.98209 , 107.6648  ,  24.276728],
         [106.59451 , 107.49697 ,  24.331205],
         [104.68967 , 107.02068 ,  24.927933],
         [107.7852  , 102.321754,  24.976236],
         [107.81503 , 101.59088 ,  26.372866],
         [108.27936 , 101.65666 ,  26.961601],
         [108.4965  , 101.810074,  27.550722],
         [108.57073 , 101.93536 ,  28.103004],
         [108.54023 , 102.10003 ,  28.550304],
         [108.47156 , 102.25595 ,  28.960466],
         [108.40384 , 102.420906,  29.333006],
         [108.25976 , 102.63475 ,  29.704582],
         [108.121704, 102.916626,  30.001202],
         [107.929756, 103.16787 ,  30.298023],
         [107.74649 , 103.35112 ,  30.572557],
         [107.42284 , 103.70221 ,  30.752102],
         [107.269035, 103.85639 ,  30.864952],
         [107.14646 , 103.97268 ,  30.969889],
         [107.03386 , 104.0797  ,  31.078634],
         [106.87647 , 104.248276,  31.210443],
         [106.55698 , 104.54847 ,  31.264034],
         [106.19385 , 104.856865,  31.273214],
         [105.85214 , 105.09163 ,  31.245817],
         [105.585815, 105.30355 ,  31.186747],
         [105.29423 , 105.562805,  31.083166],
         [104.881134, 105.94405 ,  30.86906 ],
         [104.628784, 106.131485,  30.595377],
         [104.4036  , 106.32408 ,  30.376421],
         [104.172905, 106.5253  ,  30.109457],
         [103.95314 , 106.7102  ,  29.83721 ],
         [103.71755 , 106.89492 ,  29.534948],
         [103.6101  , 107.06642 ,  29.112116],
         [103.508995, 107.2549  ,  28.796627],
         [103.72973 , 107.59094 ,  26.837852]], dtype=float32),
  array([[ 29.716953, 101.06808 ,  18.005533],
         [ 29.63436 , 101.11127 ,  18.040562],
         [ 29.609842, 101.1238  ,  18.055098],
         [ 29.580055, 101.12995 ,  18.063957],
         [ 29.5528  , 101.13219 ,  18.076433],
         [ 29.524061, 101.139145,  18.09412 ],
         [ 29.497377, 101.1448  ,  18.116695],
         [ 29.471916, 101.14887 ,  18.143265],
         [ 29.38904 , 101.15278 ,  18.161871],
         [ 29.288935, 101.16159 ,  18.197147],
         [ 29.180342, 101.167854,  18.276237],
         [ 29.032518, 101.17811 ,  18.42602 ],
         [ 28.76605 , 101.4089  ,  18.696774],
         [ 28.526068, 101.70771 ,  18.982845],
         [ 27.749086, 102.10543 ,  19.35854 ],
         [ 27.19619 , 102.49108 ,  19.895086],
         [ 26.969318, 102.81297 ,  20.645945],
         [ 26.241928, 104.59065 ,  23.000053],
         [ 26.241928, 104.59065 ,  23.000053],
         [ 27.700386, 106.42111 ,  21.634182],
         [ 27.356703, 107.1328  ,  20.939419],
         [ 26.622217, 107.77898 ,  20.598156],
         [ 26.098219, 108.37124 ,  20.674679],
         [ 25.728985, 108.77387 ,  20.664234],
         [ 25.408747, 109.14288 ,  20.684822],
         [ 25.093391, 109.52158 ,  20.728996],
         [ 24.805714, 109.85702 ,  20.835882],
         [ 24.53004 , 110.19419 ,  21.056082],
         [ 24.341022, 110.432365,  21.182447],
         [ 24.117348, 110.69    ,  21.26536 ],
         [ 23.807894, 111.07288 ,  21.352867],
         [ 23.476805, 111.38347 ,  21.784393],
         [ 23.235312, 111.705826,  22.075836],
         [ 23.065403, 111.90769 ,  22.552368],
         [ 22.978962, 112.046974,  22.988874],
         [ 22.91595 , 112.13724 ,  23.331804],
         [ 22.891928, 112.21327 ,  23.699308],
         [ 22.943289, 112.26788 ,  24.154507],
         [ 23.117002, 112.19303 ,  24.773806],
         [ 23.363283, 112.090744,  25.4101  ],
         [ 23.596321, 111.93301 ,  25.818167],
         [ 23.922049, 111.59642 ,  26.192719],
         [ 24.229366, 111.27168 ,  26.49396 ],
         [ 24.517042, 110.99258 ,  26.682442],
         [ 24.714437, 110.840385,  26.815886],
         [ 24.977991, 110.63579 ,  26.96594 ],
         [ 25.412672, 110.24016 ,  26.913893],
         [ 25.777567, 109.897644,  27.021883],
         [ 26.12202 , 109.5578  ,  27.075417],
         [ 26.40492 , 109.32892 ,  27.065012],
         [ 26.691721, 109.1475  ,  27.051285],
         [ 26.938614, 108.78641 ,  26.969923],
         [ 27.215345, 108.4757  ,  26.897724],
         [ 27.598015, 107.54436 ,  26.723883],
         [ 26.241928, 104.59065 ,  23.000053],
         [ 24.270111, 102.55802 ,  24.382593],
         [ 23.534952, 102.52943 ,  24.671112],
         [ 26.241928, 104.59065 ,  23.000053],
         [ 26.58191 , 106.84139 ,  24.580975],
         [ 26.45379 , 107.08608 ,  24.84484 ],
         [ 27.598015, 107.54436 ,  26.723883],
         [ 27.687078, 107.06251 ,  25.597084],
         [ 26.45379 , 107.08608 ,  24.84484 ],
         [ 27.598015, 107.54436 ,  26.723883],
         [ 27.900473, 107.14492 ,  27.966204],
         [ 27.838264, 106.95536 ,  28.383635],
         [ 27.78375 , 106.78198 ,  28.79383 ],
         [ 27.690533, 106.60854 ,  29.163294],
         [ 27.55907 , 106.44219 ,  29.48146 ],
         [ 27.348463, 106.3221  ,  29.768965],
         [ 27.161816, 106.18059 ,  30.012646],
         [ 26.942987, 105.993904,  30.216438],
         [ 26.708288, 105.810394,  30.479866],
         [ 26.439657, 105.58209 ,  30.72325 ],
         [ 26.232618, 105.396484,  30.864813],
         [ 26.055626, 105.22301 ,  30.96397 ],
         [ 25.810356, 105.02494 ,  31.080935],
         [ 25.403774, 104.66002 ,  31.147223],
         [ 24.943323, 104.27709 ,  31.13187 ],
         [ 24.429756, 103.9213  ,  31.068441],
         [ 23.922873, 103.60098 ,  30.78056 ],
         [ 23.707678, 103.42921 ,  30.651463],
         [ 23.532907, 103.29444 ,  30.51945 ],
         [ 23.368986, 103.12949 ,  30.303125],
         [ 23.19128 , 102.98055 ,  30.08183 ],
         [ 23.04412 , 102.82605 ,  29.8464  ],
         [ 22.922304, 102.64775 ,  29.569756],
         [ 22.77931 , 102.51485 ,  29.247429],
         [ 22.693829, 102.38358 ,  28.916515],
         [ 22.627192, 102.269714,  28.532883],
         [ 22.597145, 102.17558 ,  28.152674],
         [ 22.639992, 102.05152 ,  27.75876 ],
         [ 22.709068, 101.956154,  27.318928],
         [ 22.870043, 101.858185,  26.908785],
         [ 23.140806, 101.78922 ,  26.451193],
         [ 23.478325, 101.83296 ,  26.082993],
         [ 23.534952, 102.52943 ,  24.671112],
         [ 23.534952, 102.52943 ,  24.671112],
         [ 22.49995 , 103.05941 ,  23.935877],
         [ 21.743925, 103.54465 ,  24.060137],
         [ 21.2507  , 104.08631 ,  23.998228],
         [ 20.927038, 104.776535,  23.992836],
         [ 20.721285, 105.24523 ,  23.928453],
         [ 20.874743, 105.926414,  23.844818],
         [ 20.976957, 106.36533 ,  23.763304],
         [ 21.221176, 107.02867 ,  24.003355],
         [ 21.612556, 107.51289 ,  24.049097],
         [ 22.104088, 107.75788 ,  24.159384],
         [ 22.644085, 107.91769 ,  24.246647],
         [ 23.136806, 108.002914,  24.392347],
         [ 23.560785, 108.0816  ,  24.457123],
         [ 24.13462 , 107.75922 ,  24.465614],
         [ 24.498579, 107.68541 ,  24.445644],
         [ 26.45379 , 107.08608 ,  24.84484 ]], dtype=float32)],
 22: [array([[ 92.177925,  94.3482  ,  18.23286 ],
         [ 92.18793 ,  94.45059 ,  18.219069],
         [ 92.184586,  94.47923 ,  18.219885],
         [ 92.18103 ,  94.50568 ,  18.211939],
         [ 92.180984,  94.53574 ,  18.206049],
         [ 92.17843 ,  94.56848 ,  18.199934],
         [ 92.176346,  94.611115,  18.191607],
         [ 92.17491 ,  94.65873 ,  18.180109],
         [ 92.17427 ,  94.71056 ,  18.166756],
         [ 92.18637 ,  94.77611 ,  18.143938],
         [ 92.19388 ,  94.828094,  18.127615],
         [ 92.195076,  94.89691 ,  18.107704],
         [ 92.2371  ,  95.00416 ,  18.07278 ],
         [ 92.29304 ,  95.11759 ,  18.045977],
         [ 92.369705,  95.27616 ,  18.05655 ],
         [ 92.43819 ,  95.43133 ,  18.114674],
         [ 92.52518 ,  95.67963 ,  18.168816],
         [ 92.74999 ,  96.09532 ,  18.365747],
         [ 93.51498 ,  96.50201 ,  18.65224 ],
         [ 94.044266,  97.056496,  19.178349],
         [ 94.27853 ,  97.28406 ,  19.93933 ],
         [ 94.62329 ,  98.61411 ,  22.058361],
         [ 94.62329 ,  98.61411 ,  22.058361],
         [ 93.83535 , 100.07372 ,  22.207685],
         [ 93.893074, 100.76455 ,  22.209675],
         [ 94.62329 ,  98.61411 ,  22.058361],
         [ 95.79983 ,  97.91364 ,  23.476372],
         [ 97.01993 ,  98.00434 ,  24.139263],
         [ 97.55424 ,  98.19757 ,  24.328463],
         [ 93.893074, 100.76455 ,  22.209675],
         [ 93.34412 , 100.99982 ,  20.535328],
         [ 93.762024, 101.70785 ,  19.968773],
         [ 94.135254, 102.4245  ,  19.958155],
         [ 94.409424, 102.89941 ,  19.933846],
         [ 94.7058  , 103.43114 ,  20.009655],
         [ 94.95735 , 103.86267 ,  20.132708],
         [ 95.22073 , 104.254684,  20.44252 ],
         [ 95.43591 , 104.626945,  20.660732],
         [ 95.63704 , 104.978226,  20.86866 ],
         [ 95.872185, 105.36789 ,  21.339134],
         [ 95.99975 , 105.69179 ,  21.899687],
         [ 95.98376 , 105.94157 ,  22.606163],
         [ 95.81968 , 105.97712 ,  23.300386],
         [ 95.54514 , 105.87667 ,  23.89176 ],
         [ 95.273155, 105.65687 ,  24.29268 ],
         [ 95.010124, 105.43816 ,  24.611206],
         [ 94.71311 , 105.16179 ,  24.915417],
         [ 94.36277 , 104.75909 ,  25.180542],
         [ 94.14266 , 104.542465,  25.3239  ],
         [ 93.98401 , 104.3532  ,  25.428144],
         [ 93.753784, 104.09037 ,  25.554953],
         [ 93.45873 , 103.59095 ,  25.535198],
         [ 93.21427 , 102.47688 ,  25.655655],
         [ 93.893074, 100.76455 ,  22.209675],
         [ 95.22922 , 101.50597 ,  22.7046  ],
         [ 95.85236 , 101.85836 ,  22.700134],
         [ 96.36903 , 102.0534  ,  22.693611],
         [ 96.89365 , 102.16471 ,  22.72944 ],
         [ 97.633835, 101.810555,  22.711699],
         [ 98.04822 , 101.50725 ,  22.745089],
         [ 98.35269 , 101.197174,  22.72904 ],
         [ 98.59955 , 100.8275  ,  22.746252],
         [ 98.75176 , 100.41908 ,  22.78431 ],
         [ 98.76876 ,  99.94532 ,  22.873669],
         [ 98.56605 ,  99.49477 ,  23.076202],
         [ 98.23027 ,  98.91587 ,  23.280642],
         [ 97.55424 ,  98.19757 ,  24.328463],
         [ 93.893074, 100.76455 ,  22.209675],
         [ 93.152504, 101.08292 ,  23.963875],
         [ 93.090195, 101.45154 ,  24.344048],
         [ 93.05739 , 101.63496 ,  24.55463 ],
         [ 93.04298 , 101.751465,  24.675642],
         [ 93.21427 , 102.47688 ,  25.655655],
         [ 97.55424 ,  98.19757 ,  24.328463],
         [ 97.46071 ,  97.57904 ,  25.883823],
         [ 97.64761 ,  97.79739 ,  26.588411],
         [ 97.65366 ,  97.9318  ,  27.10393 ],
         [ 97.53216 ,  98.166626,  27.595673],
         [ 97.350876,  98.43199 ,  27.979116],
         [ 97.15843 ,  98.63644 ,  28.265263],
         [ 96.91931 ,  98.925804,  28.53411 ],
         [ 96.56911 ,  99.17957 ,  28.788263],
         [ 96.28724 ,  99.38483 ,  28.964037],
         [ 95.96242 ,  99.59496 ,  29.046745],
         [ 95.57241 ,  99.82649 ,  29.081425],
         [ 95.208305, 100.05893 ,  29.086653],
         [ 94.80337 , 100.28097 ,  29.04461 ],
         [ 94.389534, 100.57764 ,  28.870716],
         [ 94.11781 , 100.838554,  28.62566 ],
         [ 93.97743 , 100.982376,  28.50258 ],
         [ 93.83452 , 101.128334,  28.384493],
         [ 93.65124 , 101.28853 ,  28.098438],
         [ 93.49715 , 101.481094,  27.815125],
         [ 93.373055, 101.66026 ,  27.548883],
         [ 93.288185, 101.83022 ,  27.267515],
         [ 93.22644 , 101.945915,  26.975046],
         [ 93.13651 , 102.07106 ,  26.686134],
         [ 93.21427 , 102.47688 ,  25.655655]], dtype=float32),
  array([[30.592043 , 82.03502  , 20.09013  ],
         [30.55957  , 83.60974  , 20.097532 ],
         [30.205482 , 84.29532  , 20.035267 ],
         [30.592043 , 82.03502  , 20.09013  ],
         [29.914286 , 81.01813  , 21.458004 ],
         [28.770628 , 80.58059  , 22.086689 ],
         [28.287907 , 80.36473  , 22.307951 ],
         [30.205482 , 84.29532  , 20.035267 ],
         [30.510231 , 84.58897  , 18.423378 ],
         [29.938046 , 84.847534 , 17.876596 ],
         [29.244465 , 85.31998  , 17.8213   ],
         [28.809364 , 85.5501   , 17.797768 ],
         [28.39714  , 85.80156  , 17.822813 ],
         [28.028261 , 86.01405  , 17.814846 ],
         [27.668406 , 86.21775  , 17.825815 ],
         [27.223724 , 86.41494  , 17.847818 ],
         [26.80195  , 86.626526 , 17.960205 ],
         [26.481947 , 86.8417   , 18.261314 ],
         [26.274769 , 86.98974  , 18.395346 ],
         [26.074053 , 87.13765  , 18.51246  ],
         [25.8025   , 87.31132  , 18.78044  ],
         [25.54262  , 87.43609  , 19.26313  ],
         [25.41924  , 87.59385  , 19.760979 ],
         [25.401009 , 87.70256  , 20.268438 ],
         [25.585226 , 87.79039  , 20.871918 ],
         [25.804394 , 87.75224  , 21.384912 ],
         [26.062027 , 87.764824 , 21.873098 ],
         [26.418768 , 87.75447  , 22.281109 ],
         [26.882275 , 87.65911  , 22.597273 ],
         [27.210058 , 87.6636   , 22.883604 ],
         [27.689999 , 87.58687  , 23.086426 ],
         [27.925243 , 87.52298  , 23.169983 ],
         [28.12542  , 87.472305 , 23.258745 ],
         [28.39913  , 87.34017  , 23.326607 ],
         [28.742031 , 87.165146 , 23.35301  ],
         [29.53372  , 86.436104 , 23.440348 ],
         [30.205482 , 84.29532  , 20.035267 ],
         [28.753912 , 84.59386  , 20.422382 ],
         [28.310862 , 84.750916 , 20.472256 ],
         [27.696516 , 84.69988  , 20.46108  ],
         [27.072098 , 84.368996 , 20.485739 ],
         [26.602    , 84.137764 , 20.472044 ],
         [26.187456 , 83.7468   , 20.478405 ],
         [25.915253 , 83.375374 , 20.49346  ],
         [25.754694 , 82.98233  , 20.529451 ],
         [25.676449 , 82.653625 , 20.559046 ],
         [25.659184 , 82.29299  , 20.607105 ],
         [25.712221 , 81.91329  , 20.642984 ],
         [25.858732 , 81.47926  , 20.724749 ],
         [26.327692 , 81.04041  , 21.028042 ],
         [26.621778 , 80.805534 , 21.199108 ],
         [27.323404 , 80.452934 , 21.323915 ],
         [28.287907 , 80.36473  , 22.307951 ],
         [30.205482 , 84.29532  , 20.035267 ],
         [30.538183 , 85.017586 , 21.627314 ],
         [30.320591 , 85.39004  , 22.011465 ],
         [30.139791 , 85.70856  , 22.304806 ],
         [30.011623 , 85.90947  , 22.591284 ],
         [29.96554  , 86.00943  , 22.703926 ],
         [29.53372  , 86.436104 , 23.440348 ],
         [28.287907 , 80.36473  , 22.307951 ],
         [28.677595 , 79.971565 , 23.687012 ],
         [28.319715 , 80.08306  , 24.572458 ],
         [28.185368 , 80.31239  , 25.148462 ],
         [28.133255 , 80.62164  , 25.61223  ],
         [28.132761 , 80.977196 , 26.038172 ],
         [28.234343 , 81.42118  , 26.46994  ],
         [28.42721  , 82.00028  , 26.78009  ],
         [28.608326 , 82.50969  , 26.951984 ],
         [28.823982 , 83.03362  , 26.995981 ],
         [29.049957 , 83.52692  , 26.967012 ],
         [29.308502 , 84.01994  , 26.841602 ],
         [29.505175 , 84.42756  , 26.589626 ],
         [29.612875 , 84.66554  , 26.424664 ],
         [29.662315 , 84.903275 , 26.245548 ],
         [29.730902 , 85.13583  , 26.040298 ],
         [29.77866  , 85.368416 , 25.796398 ],
         [29.840685 , 85.57161  , 25.535583 ],
         [29.87562  , 85.787674 , 25.247347 ],
         [29.913551 , 85.93192  , 24.972498 ],
         [29.912169 , 86.06484  , 24.65876  ],
         [29.870443 , 86.13567  , 24.381842 ],
         [29.883972 , 86.14476  , 24.321423 ],
         [29.53372  , 86.436104 , 23.440348 ],
         [34.703766 , 79.726746 , 15.8940735],
         [34.65117  , 79.73341  , 15.931803 ],
         [34.627296 , 79.74007  , 15.952714 ],
         [34.60671  , 79.74733  , 15.974338 ],
         [34.577908 , 79.75937  , 15.9916115],
         [34.55401  , 79.77004  , 16.003769 ],
         [34.532356 , 79.78044  , 16.01316  ],
         [34.51117  , 79.791374 , 16.021122 ],
         [34.48879  , 79.80374  , 16.028639 ],
         [34.465137 , 79.81882  , 16.037474 ],
         [34.441704 , 79.8367   , 16.048752 ],
         [34.41849  , 79.855644 , 16.06065  ],
         [34.3857   , 79.875    , 16.070063 ],
         [34.350704 , 79.89377  , 16.081572 ],
         [34.316494 , 79.912155 , 16.092789 ],
         [32.67376  , 80.78893  , 16.773932 ],
         [32.179863 , 80.82841  , 17.12885  ],
         [31.781305 , 80.98738  , 17.659742 ],
         [31.570822 , 81.12611  , 18.199867 ],
         [30.592043 , 82.03502  , 20.09013  ]], dtype=float32)],
 23: [array([[103.91124 ,  93.78795 ,  17.07713 ],
         [103.97966 ,  93.91358 ,  17.126732],
         [104.02002 ,  93.95865 ,  17.142557],
         [104.06717 ,  94.00941 ,  17.156542],
         [104.127846,  94.17398 ,  17.189978],
         [104.24312 ,  94.34433 ,  17.257977],
         [104.47621 ,  94.63154 ,  17.133429],
         [104.71563 ,  94.94896 ,  17.138859],
         [104.87164 ,  95.168655,  17.168749],
         [104.976234,  95.3558  ,  17.21185 ],
         [105.201935,  95.57519 ,  17.318172],
         [105.46663 ,  95.82523 ,  17.433144],
         [105.811874,  96.12539 ,  17.639736],
         [106.43804 ,  96.479195,  17.825493],
         [106.96514 ,  96.81954 ,  18.200214],
         [107.39897 ,  97.2262  ,  18.5264  ],
         [107.69657 ,  97.91698 ,  19.686604],
         [107.69657 ,  97.91698 ,  19.686604],
         [107.581276,  98.45955 ,  20.44123 ],
         [107.50737 ,  98.72557 ,  20.911547],
         [107.586044,  99.24427 ,  21.437164],
         [107.80995 ,  99.692665,  21.7834  ],
         [107.69657 ,  97.91698 ,  19.686604],
         [109.50986 ,  97.78292 ,  20.301119],
         [109.84907 ,  97.78076 ,  20.21569 ],
         [110.161255,  97.89882 ,  20.300236],
         [107.80995 ,  99.692665,  21.7834  ],
         [108.87427 ,  98.762405,  22.94462 ],
         [109.58618 ,  98.84271 ,  23.352715],
         [107.80995 ,  99.692665,  21.7834  ],
         [107.05873 , 101.10231 ,  21.082977],
         [107.12738 , 101.71078 ,  20.98097 ],
         [109.58618 ,  98.84271 ,  23.352715],
         [109.5599  ,  98.69665 ,  24.738544],
         [109.98307 ,  98.682816,  25.447882],
         [110.175896,  98.879654,  26.10107 ],
         [110.20081 ,  99.10808 ,  26.6658  ],
         [109.97459 ,  99.56562 ,  27.201252],
         [109.782936,  99.850784,  27.568783],
         [109.47718 , 100.258804,  27.821264],
         [109.21533 , 100.53983 ,  28.028187],
         [109.00981 , 100.75512 ,  28.1742  ],
         [108.704414, 101.05396 ,  28.245926],
         [108.2356  , 101.52287 ,  28.173311],
         [107.74981 , 101.95918 ,  27.92476 ],
         [107.490814, 102.156715,  27.782501],
         [107.30834 , 102.3153  ,  27.656998],
         [107.11058 , 102.45544 ,  27.49262 ],
         [106.909134, 102.65688 ,  27.300928],
         [106.72508 , 102.85738 ,  27.03664 ],
         [106.574   , 103.06197 ,  26.737791],
         [106.45315 , 103.21755 ,  26.473764],
         [106.37472 , 103.34233 ,  26.2644  ],
         [106.30692 , 103.4887  ,  26.004631],
         [106.25843 , 103.60949 ,  25.67985 ],
         [106.2408  , 103.69705 ,  25.365849],
         [106.25468 , 103.77412 ,  25.082989],
         [106.69806 , 103.82833 ,  24.047901],
         [107.12738 , 101.71078 ,  20.98097 ],
         [106.66376 , 101.63568 ,  19.326958],
         [107.025116, 102.06586 ,  18.60554 ],
         [107.54578 , 102.87843 ,  18.396921],
         [107.9416  , 103.42378 ,  18.330906],
         [108.30981 , 103.90545 ,  18.32043 ],
         [108.62665 , 104.29579 ,  18.380808],
         [108.93307 , 104.67958 ,  18.44976 ],
         [109.203865, 105.11545 ,  18.492332],
         [109.49157 , 105.57135 ,  18.585464],
         [109.79936 , 105.97498 ,  19.032326],
         [109.970985, 106.233826,  19.31537 ],
         [110.07118 , 106.47929 ,  19.811306],
         [110.14757 , 106.664085,  20.34443 ],
         [110.12618 , 106.76066 ,  20.910215],
         [110.020256, 106.76666 ,  21.458187],
         [109.81487 , 106.680595,  22.023851],
         [109.58013 , 106.58636 ,  22.47606 ],
         [109.31415 , 106.46366 ,  22.898693],
         [108.95767 , 106.16387 ,  23.15179 ],
         [108.75057 , 105.982895,  23.277433],
         [108.52324 , 105.801674,  23.41256 ],
         [108.07101 , 105.444984,  23.496223],
         [107.56603 , 104.98777 ,  23.777836],
         [107.48248 , 104.931435,  23.847687],
         [106.69806 , 103.82833 ,  24.047901],
         [107.12738 , 101.71078 ,  20.98097 ],
         [106.55579 , 102.33002 ,  22.6032  ],
         [106.473946, 102.7833  ,  23.010656],
         [106.48225 , 102.95327 ,  23.177385],
         [106.69806 , 103.82833 ,  24.047901],
         [109.58618 ,  98.84271 ,  23.352715],
         [110.7089  ,  99.098175,  22.735308],
         [111.36386 ,  99.11692 ,  22.73485 ],
         [112.14761 ,  99.73624 ,  22.439463],
         [112.3821  , 100.317245,  22.077042],
         [112.54288 , 100.90735 ,  21.845146],
         [112.33507 , 101.65595 ,  21.619753],
         [112.045364, 102.08355 ,  21.4756  ],
         [111.85982 , 102.36162 ,  21.427265],
         [111.50973 , 102.659035,  21.368788],
         [111.10312 , 102.896675,  21.305408],
         [109.8857  , 103.05694 ,  21.21877 ],
         [109.2321  , 102.76474 ,  20.84512 ],
         [108.561516, 102.46434 ,  21.344273],
         [107.12738 , 101.71078 ,  20.98097 ]], dtype=float32),
  array([[32.3204  , 89.1685  , 18.052155],
         [32.28144 , 89.17455 , 18.093962],
         [32.26283 , 89.17181 , 18.114735],
         [32.25027 , 89.167015, 18.132776],
         [32.240486, 89.162254, 18.153156],
         [32.23277 , 89.158264, 18.176617],
         [32.228043, 89.15474 , 18.20456 ],
         [32.224842, 89.15261 , 18.237518],
         [32.22307 , 89.15069 , 18.276499],
         [32.213223, 89.14953 , 18.328142],
         [32.20628 , 89.14917 , 18.40873 ],
         [32.203754, 89.14472 , 18.545769],
         [32.19128 , 89.16215 , 18.794369],
         [31.712898, 89.576   , 18.963785],
         [31.445816, 89.816444, 19.140713],
         [30.989304, 90.024216, 19.335516],
         [30.490828, 90.18407 , 19.506563],
         [29.930986, 90.44957 , 19.897995],
         [29.401382, 90.62103 , 20.35583 ],
         [29.020285, 91.1036  , 20.985556],
         [29.07843 , 91.44996 , 21.794294],
         [28.70389 , 92.84982 , 23.403929],
         [28.70389 , 92.84982 , 23.403929],
         [29.112038, 94.48594 , 23.136078],
         [28.976452, 95.145004, 23.075184],
         [28.70389 , 92.84982 , 23.403929],
         [27.989502, 92.20773 , 24.91711 ],
         [27.34848 , 92.041565, 25.488688],
         [28.976452, 95.145004, 23.075184],
         [29.293602, 95.238655, 21.431532],
         [28.713   , 95.78605 , 20.90799 ],
         [28.044168, 96.28218 , 20.552803],
         [27.635172, 96.72525 , 20.570303],
         [27.332218, 97.059456, 20.599092],
         [27.056038, 97.42857 , 20.638796],
         [26.734951, 97.798386, 20.68867 ],
         [26.404917, 98.174515, 20.849154],
         [26.113997, 98.42818 , 21.085766],
         [25.890574, 98.654465, 21.283241],
         [25.549192, 98.983955, 21.411549],
         [25.258076, 99.306786, 21.90034 ],
         [25.086548, 99.48884 , 22.441313],
         [25.06908 , 99.54669 , 22.92613 ],
         [25.07235 , 99.61541 , 23.31178 ],
         [25.138868, 99.64147 , 23.78997 ],
         [25.265232, 99.64491 , 24.19579 ],
         [25.50288 , 99.652916, 24.66415 ],
         [25.775826, 99.62638 , 25.02252 ],
         [26.081476, 99.542206, 25.355682],
         [26.365322, 99.417465, 25.573977],
         [26.910704, 99.12593 , 25.746622],
         [27.267199, 98.97427 , 25.964611],
         [27.616346, 98.78993 , 26.068958],
         [28.032255, 98.560844, 26.09464 ],
         [28.399527, 98.35117 , 26.13794 ],
         [28.743614, 98.136925, 26.135036],
         [29.426346, 97.35693 , 26.242609],
         [28.976452, 95.145004, 23.075184],
         [29.54355 , 95.91178 , 24.544676],
         [29.623991, 96.33126 , 24.912853],
         [29.588062, 96.521194, 25.043646],
         [29.426346, 97.35693 , 26.242609],
         [28.976452, 95.145004, 23.075184],
         [27.53408 , 95.674934, 23.828342],
         [27.01646 , 95.915764, 23.862995],
         [26.478662, 96.163506, 23.868917],
         [25.828648, 96.15491 , 23.925177],
         [25.408855, 96.02042 , 23.990265],
         [25.065063, 95.884315, 24.031113],
         [24.693392, 95.64346 , 24.072197],
         [24.398676, 95.32286 , 24.16824 ],
         [24.115417, 94.939224, 24.264015],
         [23.89594 , 94.40252 , 24.420065],
         [23.88557 , 93.90215 , 24.512093],
         [23.905973, 93.592735, 24.598928],
         [23.933977, 93.393005, 24.666899],
         [23.955023, 93.14678 , 24.754154],
         [24.14911 , 92.80976 , 24.907173],
         [24.504465, 92.380806, 24.996523],
         [24.995062, 92.15779 , 25.151707],
         [25.395588, 92.01443 , 25.258795],
         [26.106367, 91.97653 , 25.107172],
         [27.34848 , 92.041565, 25.488688],
         [27.34848 , 92.041565, 25.488688],
         [27.590548, 91.84961 , 26.748854],
         [27.189648, 91.6801  , 27.683859],
         [27.031944, 91.83422 , 28.413515],
         [27.006187, 92.04247 , 28.990273],
         [27.164593, 92.424805, 29.563059],
         [27.3346  , 92.8968  , 29.924921],
         [27.539167, 93.29029 , 30.132812],
         [27.6913  , 93.530304, 30.262634],
         [27.860252, 93.82164 , 30.394398],
         [28.14108 , 94.2888  , 30.409597],
         [28.475437, 94.75406 , 30.389963],
         [28.823965, 95.260925, 30.334833],
         [29.201204, 95.820755, 30.042772],
         [29.408356, 96.08625 , 29.822166],
         [29.57809 , 96.27221 , 29.508762],
         [29.722746, 96.468414, 29.160133],
         [29.804195, 96.63917 , 28.903515],
         [29.875591, 96.79242 , 28.65219 ],
         [29.940458, 96.96325 , 28.394741],
         [29.969492, 97.13962 , 28.063492],
         [29.950684, 97.28439 , 27.707037],
         [29.929613, 97.40662 , 27.496822],
         [29.426346, 97.35693 , 26.242609]], dtype=float32)],
 24: [array([[ 95.175766 , 100.975296 ,  15.3385   ],
         [ 95.24815  , 100.99035  ,  15.408023 ],
         [ 95.28132  , 100.997284 ,  15.438466 ],
         [ 95.311325 , 101.00873  ,  15.464113 ],
         [ 95.360115 , 101.015076 ,  15.496213 ],
         [ 95.42149  , 101.020676 ,  15.540091 ],
         [ 95.47321  , 101.01338  ,  15.606256 ],
         [ 95.50379  , 101.00205  ,  15.667683 ],
         [ 95.52556  , 100.99365  ,  15.725635 ],
         [ 95.54685  , 100.98817  ,  15.786004 ],
         [ 95.56259  , 100.980415 ,  15.844536 ],
         [ 95.578835 , 100.9504   ,  15.9170475],
         [ 95.64238  , 100.91371  ,  16.040493 ],
         [ 95.783615 , 100.86688  ,  16.228636 ],
         [ 96.26118  , 100.98388  ,  16.423754 ],
         [ 96.79111  , 101.245926 ,  16.67388  ],
         [ 97.50687  , 101.414536 ,  17.145933 ],
         [ 98.0225   , 101.7315   ,  17.843653 ],
         [ 98.12137  , 102.01744  ,  18.633661 ],
         [ 98.70006  , 103.53508  ,  21.05046  ],
         [ 98.70006  , 103.53508  ,  21.05046  ],
         [ 99.9302   , 102.06264  ,  22.743296 ],
         [100.74525  , 102.04536  ,  23.279308 ],
         [ 98.70006  , 103.53508  ,  21.05046  ],
         [ 98.05143  , 105.59779  ,  21.100904 ],
         [ 98.33352  , 106.323044 ,  21.10203  ],
         [100.74525  , 102.04536  ,  23.279308 ],
         [100.59405  , 101.61805  ,  24.846138 ],
         [101.22023  , 101.68679  ,  25.715256 ],
         [101.33836  , 101.91678  ,  26.372    ],
         [101.38163  , 102.04476  ,  26.778368 ],
         [101.360435 , 102.26039  ,  27.173988 ],
         [101.08617  , 102.70928  ,  27.583511 ],
         [100.887794 , 102.966606 ,  27.891525 ],
         [100.73399  , 103.14488  ,  28.110641 ],
         [100.52906  , 103.394745 ,  28.348007 ],
         [100.186    , 103.803696 ,  28.556623 ],
         [ 99.88952  , 104.17412  ,  28.665894 ],
         [ 99.54877  , 104.53205  ,  28.653502 ],
         [ 99.26799  , 104.84369  ,  28.594849 ],
         [ 99.07589  , 105.07231  ,  28.525259 ],
         [ 98.912575 , 105.28143  ,  28.441282 ],
         [ 98.730545 , 105.54304  ,  28.34895  ],
         [ 98.43866  , 105.89189  ,  28.300352 ],
         [ 98.13741  , 106.272446 ,  27.937675 ],
         [ 97.93592  , 106.54589  ,  27.679012 ],
         [ 97.73847  , 106.81441  ,  27.424726 ],
         [ 97.612885 , 107.041306 ,  27.152061 ],
         [ 97.51171  , 107.27202  ,  26.860863 ],
         [ 97.50762  , 107.465034 ,  26.355803 ],
         [ 97.51553  , 107.57253  ,  25.907852 ],
         [ 97.53315  , 107.69359  ,  25.541403 ],
         [ 97.83038  , 107.984276 ,  24.657791 ],
         [ 98.33352  , 106.323044 ,  21.10203  ],
         [ 97.34408  , 106.95146  ,  23.395819 ],
         [ 97.54208  , 107.46629  ,  23.852339 ],
         [ 97.83038  , 107.984276 ,  24.657791 ],
         [ 98.33352  , 106.323044 ,  21.10203  ],
         [ 98.149086 , 106.79252  ,  18.845297 ],
         [ 99.558334 , 108.05698  ,  18.770308 ],
         [100.055786 , 108.64567  ,  19.064238 ],
         [100.5506   , 109.184044 ,  19.198357 ],
         [100.87373  , 109.61443  ,  19.248991 ],
         [101.222626 , 110.05457  ,  19.431059 ],
         [101.49265  , 110.45509  ,  19.9534   ],
         [101.689835 , 110.68551  ,  20.356863 ],
         [101.785194 , 110.88679  ,  20.81213  ],
         [101.78047  , 111.03208  ,  21.34924  ],
         [101.720634 , 111.15067  ,  21.91478  ],
         [101.55372  , 111.10144  ,  22.502504 ],
         [101.35831  , 110.99981  ,  22.951454 ],
         [101.07296  , 110.84317  ,  23.327755 ],
         [100.75797  , 110.64102  ,  23.66197  ],
         [100.49714  , 110.4353   ,  23.915222 ],
         [100.198006 , 110.18008  ,  24.121408 ],
         [ 99.8051   , 109.79324  ,  24.357447 ],
         [ 99.43199  , 109.53259  ,  24.508598 ],
         [ 99.2044   , 109.41759  ,  24.599495 ],
         [ 98.958115 , 109.29164  ,  24.712517 ],
         [ 98.68466  , 109.08045  ,  24.817827 ],
         [ 98.44317  , 108.84832  ,  24.700869 ],
         [ 97.83038  , 107.984276 ,  24.657791 ],
         [100.74525  , 102.04536  ,  23.279308 ],
         [102.07354  , 102.3901   ,  22.709593 ],
         [102.87061  , 102.88126  ,  22.69714  ],
         [103.36041  , 103.48147  ,  22.622953 ],
         [103.54132  , 105.04948  ,  22.501215 ],
         [103.5371   , 105.290955 ,  22.460238 ],
         [103.44415  , 105.57676  ,  22.411175 ],
         [103.268265 , 105.984604 ,  22.354446 ],
         [102.86695  , 106.54822  ,  22.357985 ],
         [102.40111  , 106.72031  ,  22.363623 ],
         [101.75799  , 107.02056  ,  22.35937  ],
         [101.04409  , 106.93148  ,  22.166403 ],
         [100.49745  , 106.64718  ,  22.026691 ],
         [ 98.33352  , 106.323044 ,  21.10203  ]], dtype=float32),
  array([[ 29.24888  , 105.6152   ,  14.018298 ],
         [ 29.223537 , 105.65225  ,  14.019862 ],
         [ 29.215286 , 105.66401  ,  14.017536 ],
         [ 29.20896  , 105.67429  ,  14.016622 ],
         [ 29.20468  , 105.68448  ,  14.016426 ],
         [ 29.20156  , 105.6951   ,  14.016767 ],
         [ 29.199797 , 105.70592  ,  14.01736  ],
         [ 29.19285  , 105.721405 ,  14.0112   ],
         [ 29.18197  , 105.74123  ,  14.006114 ],
         [ 29.168097 , 105.76508  ,  14.002479 ],
         [ 29.15529  , 105.80398  ,  14.01405  ],
         [ 29.147701 , 105.8306   ,  14.023312 ],
         [ 29.13672  , 105.856964 ,  14.032929 ],
         [ 29.134523 , 105.90724  ,  14.0448885],
         [ 29.134602 , 105.96006  ,  14.057454 ],
         [ 29.13345  , 106.02219  ,  14.071122 ],
         [ 29.132887 , 106.105774 ,  14.082243 ],
         [ 29.129301 , 106.20667  ,  14.085483 ],
         [ 29.11421  , 106.31728  ,  14.183721 ],
         [ 29.051695 , 106.46039  ,  14.263569 ],
         [ 29.00326  , 106.564064 ,  14.306647 ],
         [ 28.938608 , 106.67345  ,  14.375553 ],
         [ 28.842949 , 106.859436 ,  14.474501 ],
         [ 28.654694 , 107.15897  ,  14.738365 ],
         [ 28.049553 , 107.54907  ,  14.997531 ],
         [ 27.45235  , 107.84379  ,  15.5186205],
         [ 26.848581 , 108.121796 ,  16.254374 ],
         [ 26.8156   , 108.39612  ,  17.10491  ],
         [ 26.613432 , 109.866356 ,  19.570396 ],
         [ 26.613432 , 109.866356 ,  19.570396 ],
         [ 27.701302 , 111.71783  ,  19.720625 ],
         [ 27.568178 , 112.4367   ,  19.79529  ],
         [ 26.613432 , 109.866356 ,  19.570396 ],
         [ 25.0704   , 108.60859  ,  21.237825 ],
         [ 24.391136 , 108.65899  ,  21.691568 ],
         [ 27.568178 , 112.4367   ,  19.79529  ],
         [ 28.498798 , 112.67808  ,  22.096659 ],
         [ 28.444735 , 113.25004  ,  22.704683 ],
         [ 28.223978 , 113.825264 ,  23.526283 ],
         [ 27.568178 , 112.4367   ,  19.79529  ],
         [ 27.857002 , 112.767334 ,  17.380798 ],
         [ 26.864084 , 113.986855 ,  17.112835 ],
         [ 26.581936 , 114.4364   ,  17.160795 ],
         [ 26.302925 , 114.902435 ,  17.192747 ],
         [ 26.043905 , 115.34371  ,  17.24973  ],
         [ 25.819965 , 115.7633   ,  17.5265   ],
         [ 25.692213 , 115.98939  ,  17.707272 ],
         [ 25.54429  , 116.28863  ,  17.891678 ],
         [ 25.31238  , 116.65413  ,  18.14994  ],
         [ 25.113997 , 117.03     ,  18.571585 ],
         [ 25.010357 , 117.297905 ,  19.080547 ],
         [ 25.026083 , 117.497765 ,  19.713037 ],
         [ 25.041395 , 117.578476 ,  20.165058 ],
         [ 25.097452 , 117.56896  ,  20.64366  ],
         [ 25.204672 , 117.492096 ,  21.1565   ],
         [ 25.394169 , 117.35279  ,  21.711693 ],
         [ 25.600893 , 117.14461  ,  22.143568 ],
         [ 25.913168 , 116.85865  ,  22.46242  ],
         [ 26.070745 , 116.74237  ,  22.60968  ],
         [ 26.263721 , 116.5925   ,  22.759478 ],
         [ 26.63079  , 116.2565   ,  22.842165 ],
         [ 26.989956 , 115.86247  ,  23.072046 ],
         [ 27.28731  , 115.59271  ,  23.19906  ],
         [ 27.529688 , 115.30759  ,  23.30265  ],
         [ 27.566874 , 115.268135 ,  23.30771  ],
         [ 28.223978 , 113.825264 ,  23.526283 ],
         [ 27.568178 , 112.4367   ,  19.79529  ],
         [ 25.74388  , 113.399376 ,  20.693968 ],
         [ 25.255985 , 113.82417  ,  20.828636 ],
         [ 24.589848 , 114.104324 ,  20.967617 ],
         [ 23.80274  , 113.96225  ,  20.96991  ],
         [ 23.285875 , 113.688255 ,  20.974033 ],
         [ 22.95765  , 113.376    ,  21.013636 ],
         [ 22.737398 , 113.138275 ,  21.068827 ],
         [ 22.538883 , 112.80724  ,  20.98145  ],
         [ 22.318016 , 112.4423   ,  20.966837 ],
         [ 22.137827 , 112.01615  ,  20.894114 ],
         [ 22.043507 , 111.79709  ,  20.849234 ],
         [ 21.970823 , 111.5652   ,  20.795713 ],
         [ 21.946468 , 111.0166   ,  20.750448 ],
         [ 22.15473  , 110.45149  ,  20.991411 ],
         [ 22.507864 , 109.95703  ,  21.130173 ],
         [ 23.327587 , 109.20573  ,  21.179243 ],
         [ 24.391136 , 108.65899  ,  21.691568 ],
         [ 24.391136 , 108.65899  ,  21.691568 ],
         [ 24.466843 , 108.13334  ,  23.0002   ],
         [ 23.918434 , 108.028046 ,  23.677074 ],
         [ 23.81596  , 108.36675  ,  24.46856  ],
         [ 23.78777  , 108.59215  ,  25.102333 ],
         [ 23.862309 , 108.804146 ,  25.653183 ],
         [ 23.999632 , 108.987465 ,  26.043425 ],
         [ 24.172281 , 109.2074   ,  26.371801 ],
         [ 24.336166 , 109.3963   ,  26.58156  ],
         [ 24.53462  , 109.56786  ,  26.742632 ],
         [ 24.739294 , 109.777466 ,  26.882816 ],
         [ 25.1125   , 110.068474 ,  27.032263 ],
         [ 25.678028 , 110.489334 ,  27.25726  ],
         [ 25.946817 , 110.6679   ,  27.368664 ],
         [ 26.201336 , 110.842735 ,  27.494703 ],
         [ 26.643612 , 111.16692  ,  27.275887 ],
         [ 26.946413 , 111.389084 ,  27.166222 ],
         [ 27.17214  , 111.59642  ,  27.052969 ],
         [ 27.369324 , 111.78563  ,  26.870699 ],
         [ 27.584068 , 111.968376 ,  26.64832  ],
         [ 27.878607 , 112.234215 ,  26.434246 ],
         [ 28.081734 , 112.45642  ,  26.1582   ],
         [ 28.254503 , 112.63306  ,  25.892574 ],
         [ 28.424026 , 112.80827  ,  25.628643 ],
         [ 28.546446 , 112.96799  ,  25.288345 ],
         [ 28.568064 , 113.10366  ,  24.847319 ],
         [ 28.607622 , 113.094635 ,  24.759352 ],
         [ 28.223978 , 113.825264 ,  23.526283 ]], dtype=float32)],
 25: [array([[ 99.454895,  87.364426,  17.773727],
         [ 99.5101  ,  87.389275,  17.862312],
         [ 99.53563 ,  87.400375,  17.897224],
         [ 99.55276 ,  87.411446,  17.92605 ],
         [ 99.56534 ,  87.42415 ,  17.953846],
         [ 99.57644 ,  87.434494,  17.986082],
         [ 99.58673 ,  87.44197 ,  18.019722],
         [ 99.60051 ,  87.44936 ,  18.060228],
         [ 99.620346,  87.45802 ,  18.107653],
         [ 99.643036,  87.46581 ,  18.16422 ],
         [ 99.66376 ,  87.47469 ,  18.231577],
         [ 99.68166 ,  87.47662 ,  18.302969],
         [ 99.69459 ,  87.4726  ,  18.403788],
         [ 99.705376,  87.47444 ,  18.529024],
         [ 99.69205 ,  87.49565 ,  18.70164 ],
         [ 99.705376,  87.617294,  19.004776],
         [ 99.74631 ,  87.88919 ,  19.43689 ],
         [100.61138 ,  88.52206 ,  19.86867 ],
         [101.15627 ,  89.08234 ,  20.542303],
         [101.37492 ,  89.569244,  21.114166],
         [101.62572 ,  91.23954 ,  23.313007],
         [101.62572 ,  91.23954 ,  23.313007],
         [100.744316,  93.10911 ,  23.360401],
         [100.90201 ,  93.88701 ,  23.250694],
         [101.62572 ,  91.23954 ,  23.313007],
         [102.76815 ,  90.641754,  25.0854  ],
         [103.94793 ,  90.7632  ,  25.82306 ],
         [104.50373 ,  90.786064,  26.087227],
         [100.90201 ,  93.88701 ,  23.250694],
         [100.35513 ,  94.57359 ,  25.088385],
         [100.332855,  95.05174 ,  25.453903],
         [100.52237 ,  96.045006,  26.469557],
         [100.90201 ,  93.88701 ,  23.250694],
         [100.47201 ,  93.90673 ,  21.375343],
         [100.89968 ,  94.136665,  20.693876],
         [101.73009 ,  94.66665 ,  20.058949],
         [102.20633 ,  95.095795,  19.889397],
         [102.66637 ,  95.64493 ,  19.886818],
         [103.04668 ,  96.10879 ,  19.886051],
         [103.388756,  96.573326,  19.900229],
         [103.677765,  96.972855,  19.910366],
         [103.891716,  97.33523 ,  19.960104],
         [104.18261 ,  97.75745 ,  20.312164],
         [104.47387 ,  98.153984,  20.738808],
         [104.80255 ,  98.65033 ,  21.170946],
         [104.93924 ,  98.87882 ,  21.463669],
         [105.01253 ,  99.09428 ,  21.809656],
         [105.08131 ,  99.314156,  22.153557],
         [105.081505,  99.5498  ,  22.638432],
         [104.95181 ,  99.72472 ,  23.255297],
         [104.66033 ,  99.77678 ,  23.785168],
         [104.34264 ,  99.669106,  24.382133],
         [103.97651 ,  99.55364 ,  24.909067],
         [103.57728 ,  99.3122  ,  25.406836],
         [103.1785  ,  99.10141 ,  25.81251 ],
         [102.8612  ,  98.87182 ,  26.020315],
         [102.56427 ,  98.61253 ,  26.145058],
         [102.222374,  98.273384,  26.182587],
         [101.83588 ,  97.83971 ,  26.186375],
         [101.47951 ,  97.453766,  26.18546 ],
         [101.34717 ,  97.286705,  26.152075],
         [100.52237 ,  96.045006,  26.469557],
         [100.90201 ,  93.88701 ,  23.250694],
         [102.34328 ,  94.75434 ,  23.616886],
         [102.82325 ,  95.04705 ,  23.796114],
         [103.625404,  95.38142 ,  23.629223],
         [104.10914 ,  95.51102 ,  23.511475],
         [104.45752 ,  95.528114,  23.42046 ],
         [104.921394,  95.505165,  23.42604 ],
         [105.34674 ,  95.44582 ,  23.432644],
         [105.80947 ,  95.32831 ,  23.481966],
         [106.218605,  95.068245,  23.56776 ],
         [106.52575 ,  94.756584,  23.87946 ],
         [106.878235,  94.4608  ,  24.179989],
         [107.03523 ,  93.87684 ,  24.439743],
         [107.04486 ,  93.51467 ,  24.578787],
         [107.03461 ,  93.30699 ,  24.661777],
         [107.0053  ,  93.079666,  24.742811],
         [106.89815 ,  92.75308 ,  24.795582],
         [106.733475,  92.39055 ,  24.88701 ],
         [106.51858 ,  91.97603 ,  24.959703],
         [106.23395 ,  91.676636,  25.090145],
         [105.956474,  91.46925 ,  25.180548],
         [105.46507 ,  91.110344,  25.18945 ],
         [104.50373 ,  90.786064,  26.087227],
         [104.50373 ,  90.786064,  26.087227],
         [104.18922 ,  90.41914 ,  27.621857],
         [104.750084,  90.65799 ,  28.34015 ],
         [104.91677 ,  90.76447 ,  28.736008],
         [104.98643 ,  91.028946,  29.173569],
         [104.96989 ,  91.30206 ,  29.577856],
         [104.95202 ,  91.55767 ,  29.934385],
         [104.844246,  91.80478 ,  30.354656],
         [104.623924,  92.11977 ,  30.671186],
         [104.34778 ,  92.39925 ,  30.855314],
         [104.17121 ,  92.56221 ,  30.985079],
         [103.96742 ,  92.78481 ,  31.126503],
         [103.5609  ,  93.15797 ,  31.290066],
         [103.06948 ,  93.65884 ,  31.419168],
         [102.73148 ,  93.9626  ,  31.462736],
         [102.39409 ,  94.27894 ,  31.44565 ],
         [102.08423 ,  94.5137  ,  31.357056],
         [101.84786 ,  94.67931 ,  31.261799],
         [101.63903 ,  94.8481  ,  31.131853],
         [101.36328 ,  95.061844,  30.872929],
         [101.147026,  95.20634 ,  30.619804],
         [100.964226,  95.32708 ,  30.418304],
         [100.79695 ,  95.43963 ,  30.196232],
         [100.59128 ,  95.522606,  29.95299 ],
         [100.414375,  95.594215,  29.680527],
         [100.24817 ,  95.68512 ,  29.329079],
         [100.09801 ,  95.77489 ,  28.995361],
         [ 99.991264,  95.84552 ,  28.574038],
         [ 99.90697 ,  95.83685 ,  27.810938],
         [100.52237 ,  96.045006,  26.469557]], dtype=float32),
  array([[26.976698, 86.485466, 15.962286],
         [26.892212, 86.50134 , 15.999198],
         [26.86153 , 86.503426, 16.017216],
         [26.823553, 86.502914, 16.036226],
         [26.7801  , 86.51022 , 16.0579  ],
         [26.726513, 86.51531 , 16.087217],
         [26.646645, 86.50856 , 16.1563  ],
         [26.485008, 86.5418  , 16.251022],
         [26.29006 , 86.56864 , 16.334642],
         [25.996632, 86.68408 , 16.470821],
         [25.27089 , 87.11007 , 16.565468],
         [24.608707, 87.88684 , 17.526281],
         [24.432735, 88.42612 , 18.063824],
         [23.569622, 89.97682 , 19.886375],
         [23.569622, 89.97682 , 19.886375],
         [24.272934, 92.2614  , 19.641357],
         [24.005802, 92.793526, 19.44571 ],
         [23.569622, 89.97682 , 19.886375],
         [22.133707, 89.00179 , 21.676027],
         [21.32648 , 89.02259 , 22.012592],
         [24.005802, 92.793526, 19.44571 ],
         [21.815416, 93.38094 , 19.630033],
         [21.462349, 93.57488 , 19.49454 ],
         [20.944155, 93.59747 , 19.322758],
         [20.507608, 93.5073  , 19.165333],
         [19.949993, 93.42805 , 19.18834 ],
         [19.48685 , 93.307945, 19.17281 ],
         [19.007923, 92.95696 , 19.256573],
         [18.56531 , 92.57116 , 19.42638 ],
         [18.337309, 92.136375, 19.623392],
         [18.22395 , 91.90441 , 19.734697],
         [18.136997, 91.676   , 19.830786],
         [18.062084, 91.44419 , 19.950783],
         [18.048475, 91.16965 , 20.213337],
         [18.12455 , 90.85953 , 20.385263],
         [18.249815, 90.52671 , 20.532455],
         [18.431805, 90.16276 , 20.634092],
         [18.723822, 89.762505, 20.942099],
         [19.006882, 89.49946 , 21.141127],
         [19.42843 , 89.30901 , 21.237776],
         [20.215961, 89.18084 , 21.289528],
         [21.32648 , 89.02259 , 22.012592],
         [24.005802, 92.793526, 19.44571 ],
         [24.354984, 93.75075 , 21.767536],
         [24.286707, 94.206894, 22.15735 ],
         [24.188507, 94.57834 , 22.441252],
         [24.004637, 95.07479 , 22.925293],
         [23.804766, 95.228806, 23.1295  ],
         [24.005802, 92.793526, 19.44571 ],
         [24.62167 , 92.42022 , 17.193922],
         [23.762413, 93.05838 , 16.28465 ],
         [23.149248, 93.78358 , 16.309862],
         [22.788765, 94.24528 , 16.32572 ],
         [22.385725, 94.68001 , 16.307074],
         [22.018969, 95.04544 , 16.225576],
         [21.474558, 95.506355, 16.410088],
         [21.084198, 95.85394 , 16.486952],
         [20.699152, 96.16769 , 16.822678],
         [20.399445, 96.41961 , 17.16248 ],
         [20.181374, 96.73913 , 17.6062  ],
         [19.9805  , 96.98606 , 17.967615],
         [19.907692, 97.17737 , 18.327917],
         [19.910788, 97.398   , 18.686535],
         [19.899944, 97.5665  , 19.039663],
         [19.963444, 97.73318 , 19.488825],
         [20.164598, 97.84112 , 20.024796],
         [20.53614 , 97.83366 , 20.649435],
         [20.871334, 97.67742 , 21.127697],
         [21.242046, 97.44591 , 21.604498],
         [21.622334, 97.17523 , 21.992466],
         [22.128351, 96.77894 , 22.072386],
         [22.446066, 96.53859 , 22.086103],
         [22.916538, 96.07984 , 22.056469],
         [23.804766, 95.228806, 23.1295  ],
         [21.32648 , 89.02259 , 22.012592],
         [21.17973 , 88.870384, 23.50097 ],
         [20.52159 , 88.88419 , 24.176294],
         [20.232426, 89.117836, 24.61688 ],
         [20.077614, 89.39939 , 25.002068],
         [19.979803, 89.67204 , 25.372398],
         [19.951075, 89.96646 , 25.743269],
         [19.957878, 90.24828 , 26.085093],
         [20.016754, 90.58042 , 26.499865],
         [20.222603, 90.96999 , 26.931688],
         [20.36222 , 91.23977 , 27.182922],
         [20.706127, 91.50777 , 27.39159 ],
         [20.92935 , 91.733925, 27.529615],
         [21.253796, 92.058495, 27.62507 ],
         [21.761736, 92.54609 , 27.54616 ],
         [22.258121, 93.029945, 27.479599],
         [22.730942, 93.39516 , 27.171112],
         [22.889923, 93.500465, 27.050959],
         [23.127153, 93.63034 , 26.839651],
         [23.382845, 93.80916 , 26.544832],
         [23.607956, 93.94669 , 26.284904],
         [23.812344, 94.05238 , 26.043089],
         [23.993954, 94.1856  , 25.742863],
         [24.172667, 94.35756 , 25.398163],
         [24.306562, 94.45267 , 25.032457],
         [24.483526, 94.53233 , 24.49794 ],
         [23.804766, 95.228806, 23.1295  ]], dtype=float32)],
 26: [array([[103.449196,  80.36439 ,  16.38542 ],
         [103.51627 ,  80.36751 ,  16.56656 ],
         [103.5787  ,  80.35634 ,  16.670925],
         [103.65249 ,  80.320694,  16.784462],
         [103.83272 ,  80.389206,  17.025555],
         [104.11609 ,  80.7401  ,  17.240175],
         [104.40773 ,  80.96764 ,  17.566662],
         [104.660736,  81.35339 ,  17.98902 ],
         [105.802315,  81.29348 ,  18.470144],
         [106.298935,  81.84767 ,  19.482038],
         [106.91226 ,  83.27154 ,  21.809017],
         [106.91226 ,  83.27154 ,  21.809017],
         [107.95595 ,  81.96707 ,  23.73601 ],
         [108.53248 ,  81.77141 ,  24.235907],
         [106.91226 ,  83.27154 ,  21.809017],
         [106.42725 ,  85.531334,  21.815325],
         [106.782814,  86.11834 ,  21.857437],
         [108.53248 ,  81.77141 ,  24.235907],
         [108.2043  ,  81.463776,  25.387323],
         [108.81697 ,  81.219215,  26.190914],
         [109.08695 ,  81.40305 ,  27.041008],
         [109.268005,  81.50041 ,  27.64196 ],
         [109.32752 ,  81.63017 ,  28.102901],
         [109.30558 ,  81.78045 ,  28.487072],
         [109.149475,  82.07537 ,  28.834702],
         [108.987   ,  82.26328 ,  29.1514  ],
         [108.837395,  82.49653 ,  29.509325],
         [108.73904 ,  82.72279 ,  29.799723],
         [108.46108 ,  83.16858 ,  30.054157],
         [108.23303 ,  83.536514,  30.201857],
         [107.98965 ,  83.807915,  30.330793],
         [107.653366,  84.23055 ,  30.356222],
         [107.26874 ,  84.73459 ,  30.276531],
         [106.997025,  85.13731 ,  30.000546],
         [106.83391 ,  85.38193 ,  29.8715  ],
         [106.59095 ,  85.658394,  29.756012],
         [106.24848 ,  86.08308 ,  29.381855],
         [106.05552 ,  86.2972  ,  29.16511 ],
         [105.92221 ,  86.46049 ,  28.979578],
         [105.82868 ,  86.70529 ,  28.668402],
         [105.79732 ,  86.90273 ,  28.386871],
         [105.73312 ,  87.166885,  28.120209],
         [105.70098 ,  87.371506,  27.85664 ],
         [105.670906,  87.53966 ,  27.620867],
         [105.65268 ,  87.757286,  27.319141],
         [105.67159 ,  87.95216 ,  26.971794],
         [105.715675,  88.134445,  26.619001],
         [106.34136 ,  88.37759 ,  25.507467],
         [106.782814,  86.11834 ,  21.857437],
         [106.94038 ,  86.17331 ,  19.739899],
         [107.7209  ,  86.66295 ,  19.152092],
         [108.49712 ,  87.359505,  19.323551],
         [108.95681 ,  87.76966 ,  19.5578  ],
         [109.150444,  87.96638 ,  19.688515],
         [109.32761 ,  88.13732 ,  19.788948],
         [109.59109 ,  88.381935,  19.91    ],
         [110.019325,  88.748665,  19.952219],
         [110.405655,  89.20413 ,  20.258928],
         [110.66935 ,  89.54559 ,  20.610928],
         [110.83996 ,  89.83436 ,  20.98869 ],
         [110.92119 ,  89.989334,  21.271557],
         [110.987785,  90.1226  ,  21.571253],
         [111.03618 ,  90.242744,  21.918386],
         [111.04675 ,  90.36859 ,  22.402403],
         [110.89976 ,  90.433365,  22.920908],
         [110.61155 ,  90.41641 ,  23.485552],
         [110.372856,  90.363785,  23.894777],
         [110.12818 ,  90.34728 ,  24.253672],
         [109.881744,  90.31596 ,  24.515179],
         [109.65913 ,  90.24657 ,  24.76648 ],
         [109.2135  ,  90.15777 ,  25.07641 ],
         [108.66003 ,  89.95813 ,  25.185482],
         [108.43675 ,  89.862434,  25.253021],
         [108.267456,  89.79199 ,  25.310804],
         [108.08543 ,  89.71426 ,  25.365948],
         [107.84351 ,  89.6131  ,  25.417929],
         [107.48212 ,  89.47838 ,  25.510714],
         [106.34136 ,  88.37759 ,  25.507467],
         [106.782814,  86.11834 ,  21.857437],
         [105.8016  ,  86.76773 ,  23.72627 ],
         [105.807785,  87.45814 ,  24.257006],
         [106.34136 ,  88.37759 ,  25.507467],
         [108.53248 ,  81.77141 ,  24.235907],
         [109.67852 ,  81.79562 ,  23.813725],
         [110.39872 ,  81.72252 ,  24.026096],
         [111.24246 ,  82.08178 ,  24.036142],
         [111.79249 ,  82.66728 ,  23.734747],
         [112.42559 ,  83.61452 ,  23.447527],
         [112.5622  ,  84.175735,  23.449251],
         [112.57691 ,  84.486206,  23.438496],
         [112.49516 ,  84.80572 ,  23.423792],
         [112.45401 ,  85.03433 ,  23.341513],
         [112.41754 ,  85.2056  ,  23.281136],
         [112.389275,  85.33597 ,  23.235695],
         [112.36289 ,  85.4446  ,  23.195433],
         [112.3312  ,  85.54422 ,  23.160814],
         [112.29375 ,  85.645676,  23.128529],
         [112.24743 ,  85.76318 ,  23.100557],
         [112.1583  ,  85.91974 ,  23.072542],
         [112.02752 ,  86.08836 ,  23.045012],
         [111.84451 ,  86.3128  ,  23.044626],
         [111.606544,  86.63334 ,  23.060734],
         [111.36474 ,  86.79939 ,  23.06601 ],
         [111.112335,  86.943016,  23.068396],
         [110.6197  ,  87.17634 ,  23.06065 ],
         [110.14977 ,  87.18897 ,  23.069773],
         [109.54895 ,  87.13512 ,  23.057625],
         [108.950645,  86.78257 ,  22.909748],
         [108.21614 ,  86.63612 ,  22.840265],
         [106.782814,  86.11834 ,  21.857437]], dtype=float32),
  array([[ 34.401752,  89.01856 ,  17.65727 ],
         [ 34.374752,  89.10968 ,  17.66305 ],
         [ 34.371704,  89.13206 ,  17.662983],
         [ 34.368763,  89.150764,  17.663212],
         [ 34.3674  ,  89.17225 ,  17.665716],
         [ 34.3666  ,  89.19778 ,  17.670822],
         [ 34.363445,  89.231285,  17.670568],
         [ 34.360115,  89.26733 ,  17.67122 ],
         [ 34.355953,  89.3072  ,  17.672754],
         [ 34.348824,  89.35302 ,  17.67322 ],
         [ 34.32739 ,  89.40642 ,  17.68366 ],
         [ 34.30578 ,  89.4543  ,  17.686577],
         [ 34.277405,  89.50891 ,  17.681135],
         [ 34.23245 ,  89.58567 ,  17.671553],
         [ 34.176266,  89.683784,  17.659595],
         [ 34.10192 ,  89.81625 ,  17.63713 ],
         [ 34.027985,  90.00008 ,  17.624298],
         [ 33.949272,  90.23813 ,  17.65166 ],
         [ 33.78886 ,  90.60873 ,  17.991844],
         [ 33.313236,  91.14098 ,  18.448769],
         [ 32.82694 ,  91.70835 ,  19.239233],
         [ 32.68522 ,  92.11707 ,  19.989092],
         [ 32.577644,  93.20477 ,  22.026377],
         [ 32.577644,  93.20477 ,  22.026377],
         [ 33.4988  ,  94.66125 ,  22.205723],
         [ 33.582027,  95.45428 ,  22.117897],
         [ 32.577644,  93.20477 ,  22.026377],
         [ 31.475391,  92.450935,  23.430113],
         [ 30.37593 ,  92.48901 ,  24.178833],
         [ 29.871666,  92.46048 ,  24.438946],
         [ 33.582027,  95.45428 ,  22.117897],
         [ 33.911175,  95.78787 ,  20.295992],
         [ 33.580467,  96.234245,  19.73974 ],
         [ 33.14419 ,  96.60207 ,  19.318747],
         [ 32.583675,  97.65343 ,  19.61537 ],
         [ 32.132145,  98.4284  ,  19.6922  ],
         [ 31.734488,  99.03103 ,  19.925034],
         [ 31.47912 ,  99.51628 ,  19.997274],
         [ 31.288774,  99.96923 ,  20.066141],
         [ 31.022018, 100.381096,  20.647493],
         [ 30.774822, 100.80768 ,  21.064302],
         [ 30.581644, 101.06825 ,  21.579664],
         [ 30.53198 , 101.229485,  21.981216],
         [ 30.535763, 101.35604 ,  22.404297],
         [ 30.579912, 101.4209  ,  22.88975 ],
         [ 30.656445, 101.436005,  23.347961],
         [ 30.767412, 101.39146 ,  23.810555],
         [ 30.998446, 101.26199 ,  24.311325],
         [ 31.388924, 101.02246 ,  24.688427],
         [ 31.75102 , 100.692635,  24.889334],
         [ 32.210888, 100.26748 ,  25.183474],
         [ 32.376125, 100.10825 ,  25.310396],
         [ 32.510635,  99.98369 ,  25.398813],
         [ 32.67221 ,  99.84112 ,  25.49094 ],
         [ 32.968544,  99.573204,  25.571745],
         [ 33.29313 ,  99.27816 ,  25.59558 ],
         [ 33.563015,  98.95635 ,  25.73948 ],
         [ 33.869114,  98.588104,  25.876722],
         [ 34.312256,  97.46511 ,  25.816553],
         [ 33.582027,  95.45428 ,  22.117897],
         [ 33.43363 ,  96.25395 ,  23.439194],
         [ 33.326847,  96.64531 ,  23.671455],
         [ 34.312256,  97.46511 ,  25.816553],
         [ 34.511032,  96.73481 ,  24.507025],
         [ 33.326847,  96.64531 ,  23.671455],
         [ 29.871666,  92.46048 ,  24.438946],
         [ 30.053171,  92.10516 ,  25.615908],
         [ 29.37045 ,  92.12163 ,  26.308973],
         [ 29.163013,  92.276146,  26.966843],
         [ 29.089611,  92.40497 ,  27.490435],
         [ 29.141935,  92.65131 ,  27.91674 ],
         [ 29.256948,  92.83658 ,  28.360586],
         [ 29.465956,  93.06302 ,  28.790548],
         [ 29.669222,  93.195015,  29.085756],
         [ 29.845963,  93.36304 ,  29.371288],
         [ 30.046988,  93.555786,  29.604687],
         [ 30.376856,  93.84925 ,  29.823193],
         [ 31.022127,  94.34807 ,  30.030975],
         [ 31.380566,  94.571976,  30.062618],
         [ 31.631544,  94.80124 ,  30.062294],
         [ 31.858294,  94.994995,  30.06306 ],
         [ 32.139187,  95.163345,  30.05811 ],
         [ 32.378002,  95.26861 ,  30.042414],
         [ 32.589603,  95.41764 ,  29.99036 ],
         [ 32.806705,  95.57621 ,  29.847097],
         [ 33.053318,  95.746925,  29.610151],
         [ 33.30177 ,  95.94414 ,  29.370707],
         [ 33.52548 ,  96.117065,  29.188696],
         [ 33.713818,  96.246864,  28.955149],
         [ 33.89775 ,  96.37866 ,  28.708038],
         [ 34.072575,  96.541504,  28.461319],
         [ 34.287815,  96.73055 ,  28.134659],
         [ 34.44674 ,  96.945435,  27.727913],
         [ 34.547665,  97.14493 ,  27.349163],
         [ 34.312256,  97.46511 ,  25.816553],
         [ 29.871666,  92.46048 ,  24.438946],
         [ 29.008913,  92.76993 ,  23.638792],
         [ 28.50124 ,  92.87905 ,  23.61325 ],
         [ 27.9731  ,  93.35214 ,  23.699594],
         [ 27.414282,  94.06059 ,  23.461466],
         [ 27.273022,  94.580315,  23.377094],
         [ 27.28635 ,  95.12259 ,  23.0894  ],
         [ 27.35321 ,  95.592476,  23.034498],
         [ 27.451227,  96.24651 ,  22.968939],
         [ 27.62425 ,  96.66357 ,  22.877203],
         [ 27.777927,  96.969284,  22.865768],
         [ 27.895973,  97.275116,  22.92415 ],
         [ 28.100622,  97.37858 ,  22.98265 ],
         [ 28.319588,  97.51386 ,  23.0306  ],
         [ 28.637999,  97.69925 ,  23.059248],
         [ 28.889286,  97.753105,  23.068455],
         [ 29.085304,  97.8002  ,  23.073553],
         [ 29.249939,  97.83927 ,  23.070019],
         [ 29.401   ,  97.87227 ,  23.068304],
         [ 29.548628,  97.89557 ,  23.063404],
         [ 29.731232,  97.90449 ,  23.057453],
         [ 29.91529 ,  97.90372 ,  23.067282],
         [ 30.297932,  97.89587 ,  23.07071 ],
         [ 30.751476,  97.67261 ,  23.060923],
         [ 31.507626,  97.27957 ,  22.982159],
         [ 33.326847,  96.64531 ,  23.671455]], dtype=float32)],
 27: [array([[108.91992 ,  88.29376 ,  22.020098],
         [108.30047 ,  90.539246,  22.17318 ],
         [108.66765 ,  91.066414,  22.073303],
         [108.91992 ,  88.29376 ,  22.020098],
         [110.63478 ,  86.92141 ,  23.265139],
         [111.42004 ,  86.80987 ,  23.455177],
         [108.66765 ,  91.066414,  22.073303],
         [107.94262 ,  91.17815 ,  19.808939],
         [108.96875 ,  92.285194,  19.321226],
         [109.448166,  92.76956 ,  19.319067],
         [109.86197 ,  93.18837 ,  19.321993],
         [110.32377 ,  93.61916 ,  19.551294],
         [110.64036 ,  93.89606 ,  19.775988],
         [110.95784 ,  94.20113 ,  19.923   ],
         [111.34531 ,  94.51051 ,  20.213121],
         [111.64886 ,  94.71002 ,  20.553467],
         [111.895485,  94.88285 ,  20.870422],
         [112.06841 ,  94.959076,  21.302855],
         [112.19485 ,  95.06388 ,  21.74968 ],
         [112.210106,  95.0824  ,  22.314867],
         [112.08211 ,  94.98829 ,  22.990786],
         [111.903854,  94.93453 ,  23.505613],
         [111.70808 ,  94.85176 ,  23.943611],
         [111.487625,  94.77123 ,  24.30151 ],
         [111.12653 ,  94.51075 ,  24.616556],
         [110.8936  ,  94.385544,  24.849861],
         [110.65562 ,  94.22879 ,  25.051043],
         [110.38677 ,  94.04759 ,  25.132542],
         [110.09925 ,  93.73329 ,  25.189665],
         [109.90854 ,  93.51721 ,  25.235907],
         [109.75863 ,  93.36467 ,  25.276054],
         [108.94121 ,  92.13164 ,  25.41914 ],
         [108.66765 ,  91.066414,  22.073303],
         [108.52414 ,  91.56368 ,  24.512362],
         [108.94121 ,  92.13164 ,  25.41914 ],
         [108.66765 ,  91.066414,  22.073303],
         [110.76961 ,  91.485985,  22.153112],
         [111.18533 ,  91.6393  ,  22.03572 ],
         [111.70302 ,  91.74529 ,  21.887255],
         [112.37717 ,  91.685295,  21.662136],
         [112.915764,  91.41313 ,  21.534628],
         [113.277466,  91.06645 ,  21.428316],
         [113.58629 ,  90.711395,  21.401636],
         [113.80014 ,  90.22513 ,  21.434252],
         [113.93303 ,  89.65641 ,  21.50953 ],
         [114.00334 ,  89.06338 ,  21.760199],
         [113.99453 ,  88.80089 ,  21.863695],
         [113.95996 ,  88.55854 ,  21.951889],
         [113.741615,  88.171486,  22.054102],
         [113.400055,  87.71192 ,  22.285057],
         [113.05741 ,  87.31836 ,  22.4463  ],
         [112.464195,  87.11053 ,  22.6126  ],
         [112.33751 ,  87.055695,  22.613213],
         [111.42004 ,  86.80987 ,  23.455177],
         [108.91992 ,  88.29376 ,  22.020098],
         [107.84748 ,  86.84395 ,  20.446293],
         [107.677246,  86.56504 ,  19.756573],
         [107.23106 ,  86.085304,  19.01466 ],
         [106.414635,  85.791374,  18.635391],
         [105.75953 ,  85.43628 ,  18.43176 ],
         [105.29296 ,  84.96856 ,  18.366053],
         [105.232574,  84.78895 ,  18.115133],
         [105.131096,  84.60986 ,  17.87951 ],
         [105.1454  ,  84.60981 ,  17.761457],
         [105.142784,  84.61056 ,  17.695084],
         [105.133064,  84.605194,  17.652185],
         [105.12299 ,  84.597755,  17.616474],
         [105.11184 ,  84.58862 ,  17.582073],
         [105.1025  ,  84.576805,  17.546633],
         [105.093285,  84.5615  ,  17.512094],
         [105.08208 ,  84.54462 ,  17.475336],
         [105.06747 ,  84.527954,  17.442472],
         [105.050896,  84.51347 ,  17.421116],
         [105.037605,  84.50155 ,  17.4015  ],
         [105.02818 ,  84.49061 ,  17.377794],
         [105.01915 ,  84.488235,  17.3615  ],
         [105.01109 ,  84.48448 ,  17.346333],
         [105.00389 ,  84.47766 ,  17.327515],
         [104.99198 ,  84.47481 ,  17.316662],
         [104.980515,  84.473   ,  17.306726],
         [104.96795 ,  84.47135 ,  17.294249],
         [104.9379  ,  84.456665,  17.24353 ],
         [111.42004 ,  86.80987 ,  23.455177],
         [111.66559 ,  86.32822 ,  24.778355],
         [112.2638  ,  86.268684,  25.196568],
         [112.635826,  86.2945  ,  25.608187],
         [112.844734,  86.39988 ,  26.052078],
         [112.9355  ,  86.524765,  26.341888],
         [113.04779 ,  86.6739  ,  26.656986],
         [113.16277 ,  86.84971 ,  27.013348],
         [113.21383 ,  87.04426 ,  27.444426],
         [113.186005,  87.26522 ,  27.786516],
         [113.110374,  87.515205,  28.18478 ],
         [113.00619 ,  87.75178 ,  28.408728],
         [112.88758 ,  87.97686 ,  28.608006],
         [112.5589  ,  88.34226 ,  29.046436],
         [112.332855,  88.59515 ,  29.193113],
         [112.12811 ,  88.897964,  29.309324],
         [111.92485 ,  89.10047 ,  29.383188],
         [111.644   ,  89.47488 ,  29.583763],
         [111.41512 ,  89.69067 ,  29.473612],
         [111.04146 ,  89.96462 ,  29.373913],
         [110.72562 ,  90.24838 ,  29.312004],
         [110.32349 ,  90.56593 ,  29.113216],
         [110.05424 ,  90.736275,  28.898602],
         [109.82104 ,  90.88634 ,  28.707218],
         [109.577774,  91.03575 ,  28.492004],
         [109.313576,  91.20907 ,  28.171478],
         [109.04464 ,  91.47288 ,  27.762774],
         [108.8899  ,  91.59958 ,  27.237553],
         [108.76775 ,  91.796524,  26.626259],
         [108.94121 ,  92.13164 ,  25.41914 ]], dtype=float32),
  array([[30.640537, 84.39409 , 16.689734],
         [30.546133, 84.38972 , 16.745247],
         [30.489557, 84.37403 , 16.756401],
         [30.431593, 84.3517  , 16.77676 ],
         [30.364767, 84.337204, 16.806807],
         [30.295609, 84.32085 , 16.842049],
         [30.213228, 84.30249 , 16.912264],
         [30.134226, 84.29976 , 16.986765],
         [30.07395 , 84.31081 , 17.08155 ],
         [29.99939 , 84.31338 , 17.178198],
         [29.917946, 84.30556 , 17.297144],
         [29.74387 , 84.40159 , 17.569826],
         [29.386127, 84.84156 , 17.90375 ],
         [28.381624, 85.061714, 18.231926],
         [27.875532, 85.57006 , 18.898224],
         [27.68277 , 85.88924 , 19.52308 ],
         [26.660938, 88.22839 , 21.47151 ],
         [26.660938, 88.22839 , 21.47151 ],
         [28.166992, 89.60928 , 20.035097],
         [27.912426, 90.20403 , 19.270956],
         [27.379566, 90.56853 , 18.574108],
         [26.838717, 91.222725, 18.524025],
         [26.603495, 91.50338 , 18.52776 ],
         [26.335281, 91.81453 , 18.551533],
         [26.055147, 92.14582 , 18.555374],
         [25.737364, 92.50035 , 18.553783],
         [25.402645, 92.869026, 18.56328 ],
         [25.052553, 93.23187 , 18.668797],
         [24.681675, 93.561844, 18.995684],
         [24.37953 , 93.87829 , 19.250174],
         [23.996157, 94.181755, 19.590555],
         [23.770859, 94.34086 , 19.915623],
         [23.57958 , 94.49155 , 20.282911],
         [23.454475, 94.57482 , 20.750334],
         [23.39137 , 94.572365, 21.264612],
         [23.42748 , 94.533   , 21.727585],
         [23.528597, 94.4775  , 22.167635],
         [23.72573 , 94.36408 , 22.66711 ],
         [24.04887 , 94.2501  , 23.114727],
         [24.317383, 94.20889 , 23.38205 ],
         [24.59502 , 94.067345, 23.690773],
         [24.800455, 93.977646, 23.910725],
         [25.03591 , 93.835175, 24.125862],
         [25.518389, 93.461555, 24.355146],
         [25.844389, 93.235   , 24.447395],
         [26.135464, 93.05628 , 24.470467],
         [26.42386 , 92.72771 , 24.526285],
         [27.272377, 91.156105, 24.354605],
         [26.660938, 88.22839 , 21.47151 ],
         [27.695005, 90.3092  , 22.920242],
         [27.272377, 91.156105, 24.354605],
         [26.660938, 88.22839 , 21.47151 ],
         [24.540405, 86.36802 , 23.098192],
         [23.878756, 86.32466 , 23.290224],
         [26.660938, 88.22839 , 21.47151 ],
         [25.64334 , 90.513794, 21.705332],
         [24.809778, 90.906456, 21.522888],
         [24.402367, 91.00872 , 21.415405],
         [23.85646 , 90.94855 , 21.330414],
         [23.395174, 90.88121 , 21.293682],
         [22.941479, 90.77748 , 21.201622],
         [22.434397, 90.4228  , 21.196617],
         [22.0896  , 90.05012 , 21.238956],
         [21.867907, 89.689896, 21.291033],
         [21.677895, 89.29027 , 21.373547],
         [21.590723, 88.859726, 21.468613],
         [21.616617, 88.29919 , 21.696215],
         [21.826174, 87.772285, 21.908096],
         [21.962997, 87.49491 , 22.018473],
         [22.146776, 87.19874 , 22.162655],
         [22.848612, 86.71606 , 22.36658 ],
         [23.878756, 86.32466 , 23.290224],
         [27.272377, 91.156105, 24.354605],
         [27.349958, 91.09808 , 26.140985],
         [27.242449, 90.94045 , 26.678787],
         [27.10824 , 90.815   , 27.127422],
         [26.896784, 90.67207 , 27.511393],
         [26.682522, 90.54173 , 27.747248],
         [26.475002, 90.3598  , 27.940176],
         [26.258173, 90.15415 , 28.11614 ],
         [25.914164, 89.96269 , 28.395962],
         [25.565744, 89.69834 , 28.630548],
         [25.183712, 89.452644, 28.653599],
         [24.925781, 89.28949 , 28.661448],
         [24.667053, 89.06722 , 28.699324],
         [24.4442  , 88.85129 , 28.768148],
         [24.194366, 88.61367 , 28.855217],
         [23.846865, 88.28393 , 28.649199],
         [23.628191, 88.070526, 28.553322],
         [23.456913, 87.925095, 28.443892],
         [23.25701 , 87.703064, 28.225084],
         [23.086119, 87.47626 , 27.930916],
         [22.973143, 87.28749 , 27.705584],
         [22.900583, 87.127205, 27.473066],
         [22.790203, 86.95816 , 27.219984],
         [22.814371, 86.660965, 26.844835],
         [22.915516, 86.42303 , 26.388533],
         [23.031929, 86.23287 , 26.001066],
         [23.159101, 86.0618  , 25.597935],
         [23.306442, 85.93361 , 25.213144],
         [23.690416, 85.79983 , 24.71026 ],
         [23.878756, 86.32466 , 23.290224]], dtype=float32)],
 28: [array([[ 99.77219 ,  87.17953 ,  17.045795],
         [ 99.79856 ,  87.20398 ,  17.118513],
         [ 99.80288 ,  87.229904,  17.148123],
         [ 99.80117 ,  87.26007 ,  17.186993],
         [ 99.79229 ,  87.29551 ,  17.236464],
         [ 99.77471 ,  87.34204 ,  17.304789],
         [ 99.74384 ,  87.398575,  17.404951],
         [ 99.704254,  87.462746,  17.541548],
         [ 99.67469 ,  87.53022 ,  17.754395],
         [ 99.67029 ,  87.493774,  18.097307],
         [ 99.979324,  87.31035 ,  18.215788],
         [ 99.979324,  87.31035 ,  18.215788],
         [100.62974 ,  87.77594 ,  18.119873],
         [101.229515,  88.14001 ,  18.1874  ],
         [101.85148 ,  88.47191 ,  18.279562],
         [102.377106,  88.776436,  18.440626],
         [102.942024,  89.19678 ,  18.924736],
         [103.29138 ,  89.919   ,  19.446352],
         [103.926994,  91.75578 ,  21.242775],
         [ 99.979324,  87.31035 ,  18.215788],
         [ 99.152016,  86.14114 ,  18.539156],
         [ 99.05371 ,  86.05556 ,  19.383995],
         [103.926994,  91.75578 ,  21.242775],
         [104.96445 ,  91.13671 ,  23.172325],
         [106.043144,  91.18084 ,  23.909435],
         [106.55642 ,  91.19291 ,  24.166155],
         [103.926994,  91.75578 ,  21.242775],
         [103.44799 ,  93.560425,  20.772861],
         [103.62316 ,  94.21685 ,  20.525114],
         [106.55642 ,  91.19291 ,  24.166155],
         [106.00046 ,  91.21754 ,  25.837812],
         [106.23035 ,  91.729454,  26.536625],
         [106.19798 ,  92.06258 ,  26.955656],
         [106.05757 ,  92.44592 ,  27.325089],
         [105.923004,  92.70701 ,  27.60406 ],
         [105.7329  ,  93.39879 ,  27.70449 ],
         [105.297935,  93.8898  ,  28.004873],
         [105.07999 ,  94.110695,  28.115448],
         [104.827896,  94.40206 ,  28.126883],
         [104.43235 ,  94.77888 ,  27.974752],
         [104.13548 ,  95.05372 ,  27.933588],
         [103.88933 ,  95.28009 ,  27.855076],
         [103.6819  ,  95.42331 ,  27.754292],
         [103.44593 ,  95.579094,  27.652039],
         [103.19489 ,  95.83007 ,  27.317392],
         [102.895256,  96.02947 ,  27.00099 ],
         [102.69763 ,  96.194275,  26.682573],
         [102.585976,  96.363556,  26.316353],
         [102.499664,  96.48981 ,  25.94889 ],
         [102.42488 ,  96.60211 ,  25.587658],
         [102.39838 ,  96.69505 ,  25.196507],
         [102.40044 ,  96.743195,  24.848452],
         [103.05397 ,  96.601715,  23.147966],
         [103.62316 ,  94.21685 ,  20.525114],
         [102.80016 ,  95.24841 ,  22.129524],
         [103.05397 ,  96.601715,  23.147966],
         [103.62316 ,  94.21685 ,  20.525114],
         [103.070625,  93.99864 ,  18.744457],
         [103.67996 ,  94.43662 ,  17.829695],
         [104.55642 ,  95.31659 ,  17.773968],
         [104.984146,  95.73524 ,  17.768211],
         [105.43274 ,  96.18525 ,  17.767996],
         [105.85086 ,  96.66037 ,  17.787401],
         [106.212715,  97.16513 ,  17.8731  ],
         [106.53649 ,  97.579445,  18.243546],
         [106.71248 ,  97.84235 ,  18.468668],
         [106.878746,  98.15637 ,  18.80237 ],
         [106.98078 ,  98.439354,  19.268347],
         [107.01924 ,  98.63449 ,  19.755663],
         [106.93285 ,  98.8157  ,  20.28456 ],
         [106.70582 ,  98.95078 ,  20.891987],
         [106.38686 ,  98.98638 ,  21.345945],
         [106.05644 ,  98.99866 ,  21.714577],
         [105.67147 ,  98.9437  ,  22.087019],
         [104.95602 ,  98.50243 ,  22.349724],
         [104.6061  ,  98.310555,  22.513151],
         [103.937065,  97.987656,  22.730312],
         [103.05397 ,  96.601715,  23.147966],
         [106.55642 ,  91.19291 ,  24.166155],
         [107.62426 ,  91.18644 ,  23.067476],
         [108.36758 ,  91.87101 ,  22.808962],
         [108.87246 ,  92.43659 ,  22.574203],
         [108.86477 ,  93.13484 ,  22.132519],
         [108.8786  ,  93.459305,  21.896276],
         [108.96226 ,  93.81131 ,  21.632563],
         [108.51935 ,  94.33901 ,  21.369583],
         [108.18918 ,  94.72932 ,  21.17545 ],
         [107.55898 ,  95.05843 ,  20.958399],
         [106.79058 ,  94.987724,  20.810045],
         [105.72241 ,  94.8313  ,  20.719738],
         [105.378845,  94.69549 ,  20.70837 ],
         [103.62316 ,  94.21685 ,  20.525114]], dtype=float32),
  array([[ 32.74103 ,  87.58689 ,  14.95659 ],
         [ 32.7259  ,  87.60527 ,  14.981799],
         [ 32.72528 ,  87.605995,  14.990597],
         [ 32.726727,  87.60676 ,  15.004283],
         [ 32.7239  ,  87.60771 ,  15.021983],
         [ 32.7243  ,  87.61467 ,  15.044154],
         [ 32.71295 ,  87.63446 ,  15.065191],
         [ 32.704247,  87.651665,  15.080666],
         [ 32.69412 ,  87.667854,  15.100377],
         [ 32.681232,  87.68211 ,  15.119673],
         [ 32.66698 ,  87.69635 ,  15.145265],
         [ 32.651527,  87.71102 ,  15.173493],
         [ 32.634018,  87.72499 ,  15.200773],
         [ 32.609886,  87.74344 ,  15.224678],
         [ 32.583244,  87.76226 ,  15.243596],
         [ 32.549706,  87.78953 ,  15.284907],
         [ 32.52177 ,  87.81691 ,  15.326309],
         [ 32.49644 ,  87.842766,  15.374804],
         [ 32.469242,  87.87218 ,  15.435234],
         [ 32.431374,  87.90239 ,  15.510306],
         [ 32.384617,  87.952576,  15.6025  ],
         [ 32.311947,  88.02382 ,  15.732792],
         [ 32.172523,  88.33643 ,  15.872193],
         [ 31.405516,  88.68153 ,  15.755768],
         [ 30.900923,  89.07894 ,  15.682972],
         [ 30.297464,  89.38353 ,  15.608867],
         [ 29.759718,  89.727135,  15.922609],
         [ 29.321785,  90.096275,  16.143951],
         [ 28.902473,  90.51355 ,  16.412962],
         [ 28.74239 ,  91.11409 ,  17.131617],
         [ 28.193182,  93.00292 ,  18.669727],
         [ 28.193182,  93.00292 ,  18.669727],
         [ 28.72366 ,  94.80226 ,  18.132648],
         [ 28.561226,  95.49924 ,  17.897928],
         [ 28.193182,  93.00292 ,  18.669727],
         [ 27.113317,  92.409   ,  20.566355],
         [ 25.917717,  92.55886 ,  21.3803  ],
         [ 25.461454,  92.59568 ,  21.623678],
         [ 28.561226,  95.49924 ,  17.897928],
         [ 29.270803,  96.51965 ,  19.493034],
         [ 29.278145,  96.98513 ,  19.793865],
         [ 29.092323,  97.93842 ,  20.464329],
         [ 28.561226,  95.49924 ,  17.897928],
         [ 29.130447,  95.224464,  16.077421],
         [ 28.490553,  95.634346,  15.204586],
         [ 27.75173 ,  96.41593 ,  15.046577],
         [ 27.400621,  96.802635,  15.009958],
         [ 27.056028,  97.205475,  15.010083],
         [ 26.732306,  97.604836,  14.993011],
         [ 26.43604 ,  98.005035,  15.047158],
         [ 26.163837,  98.361176,  15.192134],
         [ 25.888426,  98.754326,  15.669306],
         [ 25.682936,  99.17743 ,  16.095812],
         [ 25.567476,  99.46943 ,  16.608046],
         [ 25.569286,  99.65991 ,  17.070875],
         [ 25.644377,  99.83307 ,  17.488476],
         [ 25.82661 ,  99.99466 ,  17.995344],
         [ 26.091206, 100.052826,  18.495256],
         [ 26.426926, 100.07402 ,  18.989988],
         [ 26.985662,  99.86461 ,  19.389086],
         [ 27.58152 ,  99.52824 ,  19.671888],
         [ 27.788258,  99.42631 ,  19.76254 ],
         [ 28.246447,  99.083206,  19.819084],
         [ 29.092323,  97.93842 ,  20.464329],
         [ 28.561226,  95.49924 ,  17.897928],
         [ 26.893225,  96.10761 ,  18.056889],
         [ 26.209658,  96.28618 ,  17.879728],
         [ 25.559536,  96.36762 ,  17.900637],
         [ 24.888723,  96.37051 ,  18.02344 ],
         [ 24.248114,  96.28299 ,  18.23744 ],
         [ 23.80545 ,  96.03093 ,  18.43554 ],
         [ 23.47788 ,  95.664406,  18.657858],
         [ 23.241886,  95.28707 ,  18.898567],
         [ 23.119215,  94.89543 ,  19.130299],
         [ 23.048826,  94.57758 ,  19.30657 ],
         [ 23.176283,  94.16093 ,  19.657497],
         [ 23.290958,  93.878845,  19.862183],
         [ 23.433586,  93.553116,  20.077757],
         [ 23.644135,  93.17347 ,  20.354704],
         [ 24.46233 ,  92.61004 ,  20.569778],
         [ 25.461454,  92.59568 ,  21.623678],
         [ 25.461454,  92.59568 ,  21.623678],
         [ 26.011503,  92.62693 ,  23.141218],
         [ 25.651615,  93.111015,  23.76325 ],
         [ 25.59645 ,  93.41824 ,  24.209682],
         [ 25.689869,  93.84882 ,  24.63085 ],
         [ 25.871223,  94.27272 ,  24.972397],
         [ 26.143633,  94.7475  ,  25.22214 ],
         [ 26.318151,  94.96818 ,  25.340733],
         [ 26.511988,  95.200935,  25.442259],
         [ 26.846098,  95.55576 ,  25.498608],
         [ 27.330368,  96.01954 ,  25.45184 ],
         [ 27.84752 ,  96.47518 ,  25.360455],
         [ 28.301382,  96.83469 ,  25.066875],
         [ 28.484268,  96.95102 ,  24.93233 ],
         [ 28.694918,  97.06142 ,  24.769997],
         [ 28.90924 ,  97.18756 ,  24.528257],
         [ 29.137878,  97.3361  ,  24.253305],
         [ 29.389482,  97.537994,  23.923916],
         [ 29.58572 ,  97.71674 ,  23.383175],
         [ 29.667   ,  97.823616,  22.977549],
         [ 29.730413,  97.90188 ,  22.598818],
         [ 29.744303,  97.92265 ,  22.202002],
         [ 29.74484 ,  97.89339 ,  21.931973],
         [ 29.092323,  97.93842 ,  20.464329]], dtype=float32)],
 29: [array([[100.007576,  81.838554,  15.939941],
         [100.21466 ,  81.880714,  16.091465],
         [100.309296,  81.88454 ,  16.14831 ],
         [100.43276 ,  81.903984,  16.22979 ],
         [100.57506 ,  81.98805 ,  16.377644],
         [100.73039 ,  82.122604,  16.552202],
         [100.94108 ,  82.28827 ,  16.831657],
         [101.60431 ,  82.59161 ,  16.911203],
         [102.14724 ,  82.79799 ,  17.19911 ],
         [102.71488 ,  82.89129 ,  17.546814],
         [103.281456,  83.05302 ,  18.17435 ],
         [103.463425,  83.435295,  19.082722],
         [103.401855,  83.66998 ,  19.931759],
         [104.06125 ,  84.9382  ,  21.851513],
         [104.06125 ,  84.9382  ,  21.851513],
         [105.60324 ,  83.47647 ,  23.303   ],
         [106.11104 ,  83.35737 ,  23.708298],
         [104.06125 ,  84.9382  ,  21.851513],
         [103.23992 ,  87.1408  ,  22.055481],
         [103.52311 ,  87.8633  ,  22.147919],
         [106.11104 ,  83.35737 ,  23.708298],
         [107.29905 ,  83.75076 ,  23.138742],
         [108.07792 ,  84.100586,  23.317965],
         [108.61363 ,  84.640785,  23.358204],
         [109.088974,  85.23743 ,  23.360209],
         [109.37535 ,  86.03378 ,  23.315798],
         [109.29389 ,  86.7537  ,  23.265764],
         [109.03769 ,  87.34879 ,  23.226088],
         [108.73455 ,  87.91644 ,  23.211498],
         [108.216995,  88.33258 ,  23.169352],
         [107.709816,  88.64044 ,  23.121374],
         [107.00191 ,  88.73147 ,  23.008656],
         [106.52367 ,  88.73524 ,  22.92532 ],
         [106.12086 ,  88.67076 ,  22.886002],
         [105.654655,  88.57053 ,  22.860188],
         [105.29418 ,  88.3957  ,  22.824   ],
         [103.52311 ,  87.8633  ,  22.147919],
         [106.11104 ,  83.35737 ,  23.708298],
         [105.651245,  82.776634,  24.89642 ],
         [106.24088 ,  82.44192 ,  25.789038],
         [106.36803 ,  82.59395 ,  26.600363],
         [106.36745 ,  82.71934 ,  27.100233],
         [106.23081 ,  82.88576 ,  27.585392],
         [106.10079 ,  83.08991 ,  27.954248],
         [105.94988 ,  83.26858 ,  28.21995 ],
         [105.77942 ,  83.46805 ,  28.526537],
         [105.54135 ,  83.78569 ,  28.827345],
         [105.36132 ,  83.98527 ,  29.092945],
         [105.09283 ,  84.26508 ,  29.332039],
         [104.74383 ,  84.599434,  29.360994],
         [104.43415 ,  84.92061 ,  29.390293],
         [104.15237 ,  85.26953 ,  29.365501],
         [103.91481 ,  85.60097 ,  29.288755],
         [103.67565 ,  85.91771 ,  29.155157],
         [103.509964,  86.132416,  29.04444 ],
         [103.21279 ,  86.505   ,  28.707163],
         [103.05538 ,  86.76321 ,  28.539186],
         [102.93301 ,  86.958435,  28.338146],
         [102.806595,  87.12437 ,  28.123938],
         [102.6642  ,  87.29136 ,  27.898497],
         [102.53346 ,  87.44555 ,  27.707767],
         [102.45968 ,  87.65627 ,  27.33533 ],
         [102.47316 ,  87.87956 ,  26.879553],
         [102.476845,  88.04154 ,  26.452353],
         [103.06102 ,  88.645584,  25.346434],
         [103.52311 ,  87.8633  ,  22.147919],
         [102.85253 ,  88.09261 ,  24.30462 ],
         [103.06102 ,  88.645584,  25.346434],
         [103.52311 ,  87.8633  ,  22.147919],
         [103.23259 ,  88.38048 ,  20.10043 ],
         [104.37442 ,  89.39763 ,  19.938818],
         [104.77548 ,  89.86472 ,  20.05987 ],
         [105.10275 ,  90.35968 ,  20.453749],
         [105.295975,  90.68877 ,  20.638048],
         [105.57439 ,  91.10091 ,  20.83345 ],
         [105.857925,  91.352905,  21.391634],
         [106.06968 ,  91.58396 ,  21.732864],
         [106.27564 ,  91.74711 ,  22.101404],
         [106.40065 ,  91.808304,  22.591597],
         [106.52374 ,  91.87517 ,  23.120918],
         [106.40955 ,  91.66769 ,  23.783535],
         [106.29787 ,  91.52777 ,  24.339748],
         [106.02353 ,  91.32597 ,  24.8242  ],
         [105.63371 ,  90.98546 ,  25.23146 ],
         [105.33093 ,  90.78766 ,  25.447523],
         [104.81053 ,  90.51049 ,  25.481033],
         [104.40329 ,  90.23241 ,  25.48868 ],
         [104.03812 ,  89.959145,  25.472265],
         [103.81401 ,  89.7953  ,  25.501066],
         [103.06102 ,  88.645584,  25.346434]], dtype=float32),
  array([[35.098072, 83.39258 , 15.786848],
         [34.98373 , 83.473526, 15.90707 ],
         [34.950603, 83.50359 , 15.94683 ],
         [34.926414, 83.52301 , 15.97846 ],
         [34.902508, 83.539505, 16.014929],
         [34.868603, 83.563065, 16.056435],
         [34.833035, 83.58959 , 16.09673 ],
         [34.796703, 83.6218  , 16.13141 ],
         [34.76215 , 83.65672 , 16.167284],
         [34.716187, 83.6939  , 16.21499 ],
         [34.671234, 83.73652 , 16.261023],
         [34.60653 , 83.793465, 16.345886],
         [34.521206, 83.87289 , 16.441303],
         [34.461975, 84.012695, 16.538347],
         [34.43909 , 84.14339 , 16.686829],
         [34.433468, 84.48235 , 17.022072],
         [33.365303, 84.81784 , 17.092335],
         [32.68093 , 85.09308 , 17.691118],
         [32.268642, 85.58356 , 18.36297 ],
         [32.27543 , 85.922066, 19.265606],
         [31.38135 , 87.38187 , 21.196714],
         [31.38135 , 87.38187 , 21.196714],
         [32.171707, 89.63827 , 21.261408],
         [31.948689, 90.205444, 21.21699 ],
         [31.38135 , 87.38187 , 21.196714],
         [29.641075, 85.93783 , 22.814768],
         [29.012741, 85.83378 , 23.187527],
         [31.948689, 90.205444, 21.21699 ],
         [32.507717, 90.67155 , 23.510422],
         [32.490158, 90.98585 , 24.025414],
         [32.411987, 91.31304 , 24.553074],
         [32.296715, 91.43952 , 24.811903],
         [31.948689, 90.205444, 21.21699 ],
         [32.480595, 90.314766, 19.013681],
         [31.527866, 91.441696, 18.5674  ],
         [30.998823, 91.93278 , 18.66605 ],
         [30.652124, 92.256386, 18.937017],
         [30.471258, 92.42008 , 19.075727],
         [30.235903, 92.71247 , 19.16792 ],
         [29.923006, 93.12166 , 19.205755],
         [29.627266, 93.50652 , 19.361526],
         [29.378256, 93.77708 , 19.88303 ],
         [29.23426 , 93.96101 , 20.238365],
         [29.06727 , 94.133316, 20.62826 ],
         [28.944242, 94.230644, 21.07246 ],
         [28.843279, 94.34318 , 21.540415],
         [28.913069, 94.303986, 22.190363],
         [29.142008, 94.205055, 22.930452],
         [29.32114 , 94.05162 , 23.448523],
         [29.654396, 93.81302 , 23.850998],
         [29.906063, 93.66849 , 24.066944],
         [30.199188, 93.48687 , 24.21991 ],
         [30.636147, 93.18888 , 24.286491],
         [31.09153 , 92.89188 , 24.329504],
         [31.619476, 92.42743 , 24.260187],
         [32.296715, 91.43952 , 24.811903],
         [31.948689, 90.205444, 21.21699 ],
         [29.911402, 90.774734, 21.758059],
         [29.322392, 90.94123 , 21.684437],
         [28.77141 , 91.07844 , 21.65409 ],
         [28.091692, 91.01056 , 21.658165],
         [27.478878, 90.59967 , 21.675268],
         [26.99464 , 90.13396 , 21.723042],
         [26.667852, 89.547356, 21.77068 ],
         [26.494898, 89.09005 , 21.81852 ],
         [26.477287, 88.58181 , 21.899446],
         [26.486404, 88.125374, 21.970415],
         [26.564985, 87.690315, 22.057062],
         [26.7376  , 87.24853 , 22.167004],
         [27.096592, 86.78489 , 22.313744],
         [27.568954, 86.39053 , 22.403662],
         [27.840092, 86.26388 , 22.364399],
         [29.012741, 85.83378 , 23.187527],
         [29.012741, 85.83378 , 23.187527],
         [29.38068 , 85.231186, 24.583525],
         [28.836927, 85.37565 , 25.37098 ],
         [28.668589, 85.51727 , 25.914848],
         [28.542812, 85.69425 , 26.394642],
         [28.589643, 85.93395 , 27.040356],
         [28.88156 , 86.30755 , 27.527533],
         [29.074114, 86.50036 , 27.823706],
         [29.270296, 86.7006  , 28.001867],
         [29.43161 , 86.84272 , 28.123917],
         [29.608791, 87.01199 , 28.2695  ],
         [29.814682, 87.27921 , 28.54906 ],
         [30.259907, 87.65588 , 28.6362  ],
         [30.530037, 87.909325, 28.660646],
         [30.796347, 88.18373 , 28.660416],
         [31.046274, 88.44059 , 28.625664],
         [31.299603, 88.654945, 28.523193],
         [31.55602 , 88.8028  , 28.388447],
         [31.779799, 89.03909 , 28.03545 ],
         [32.082355, 89.46168 , 27.87733 ],
         [32.24396 , 89.68783 , 27.683523],
         [32.336464, 89.87897 , 27.417297],
         [32.423656, 90.0378  , 27.230307],
         [32.51272 , 90.20417 , 27.059256],
         [32.62361 , 90.41801 , 26.853006],
         [32.735363, 90.53145 , 26.378866],
         [32.807613, 90.63863 , 25.698881],
         [32.296715, 91.43952 , 24.811903]], dtype=float32)],
 30: [array([[109.99868 ,  99.38379 ,  16.004583],
         [110.00922 ,  99.42125 ,  16.004358],
         [110.00972 ,  99.44461 ,  15.996871],
         [110.01248 ,  99.468956,  15.98776 ],
         [110.01739 ,  99.504326,  15.985085],
         [110.04918 ,  99.53193 ,  15.99659 ],
         [110.070305,  99.54718 ,  16.000727],
         [110.09288 ,  99.56438 ,  16.004398],
         [110.11771 ,  99.58349 ,  16.008991],
         [110.14636 ,  99.60603 ,  16.01469 ],
         [110.17783 ,  99.6424  ,  16.037426],
         [110.20395 ,  99.67631 ,  16.057755],
         [110.22981 ,  99.71145 ,  16.075476],
         [110.25913 ,  99.749916,  16.093908],
         [110.29159 ,  99.78357 ,  16.134134],
         [110.347496,  99.839096,  16.169765],
         [110.40182 ,  99.892334,  16.196627],
         [110.4527  ,  99.94909 ,  16.225348],
         [110.496506, 100.004005,  16.25477 ],
         [110.54216 , 100.06542 ,  16.315208],
         [110.59411 , 100.13629 ,  16.381348],
         [110.67314 , 100.238075,  16.435907],
         [110.74797 , 100.33917 ,  16.490623],
         [110.88361 , 100.47924 ,  16.620905],
         [111.1668  , 100.79574 ,  16.70474 ],
         [111.98338 , 101.02308 ,  17.016384],
         [112.603775, 101.41922 ,  17.569769],
         [112.93569 , 101.83878 ,  18.235163],
         [113.72108 , 103.25032 ,  20.535797],
         [113.72108 , 103.25032 ,  20.535797],
         [113.29116 , 105.49192 ,  20.704094],
         [113.72011 , 106.15436 ,  20.698595],
         [113.72108 , 103.25032 ,  20.535797],
         [114.99555 , 101.79973 ,  22.497185],
         [115.61881 , 101.58225 ,  22.880196],
         [113.72011 , 106.15436 ,  20.698595],
         [115.86327 , 106.192535,  21.349236],
         [116.66838 , 106.2637  ,  21.419672],
         [117.513176, 106.14777 ,  21.553556],
         [118.17556 , 105.49145 ,  21.731182],
         [118.57819 , 105.02751 ,  21.813269],
         [118.773834, 104.335304,  21.91284 ],
         [118.69378 , 103.58105 ,  22.051043],
         [118.76688 , 103.058365,  22.233774],
         [118.19072 , 102.41694 ,  22.430927],
         [117.836945, 102.11206 ,  22.496468],
         [117.49296 , 101.87005 ,  22.492773],
         [116.653625, 101.64722 ,  22.252863],
         [115.61881 , 101.58225 ,  22.880196],
         [113.72011 , 106.15436 ,  20.698595],
         [113.51107 , 106.60119 ,  18.471292],
         [115.11787 , 107.76196 ,  18.590086],
         [115.43644 , 108.05514 ,  18.70656 ],
         [115.72431 , 108.35412 ,  18.999626],
         [115.97385 , 108.66662 ,  19.261017],
         [116.176414, 108.93128 ,  19.536646],
         [116.35043 , 109.19778 ,  19.913433],
         [116.527115, 109.367714,  20.47902 ],
         [116.59105 , 109.44405 ,  21.206736],
         [116.42293 , 109.422676,  21.926523],
         [116.20538 , 109.324486,  22.429384],
         [115.95829 , 109.24589 ,  22.848824],
         [115.6518  , 109.10612 ,  23.214846],
         [115.23305 , 108.86716 ,  23.51042 ],
         [114.5626  , 108.46603 ,  23.666481],
         [114.04045 , 108.22565 ,  23.793875],
         [112.95557 , 107.14574 ,  23.87899 ],
         [113.72011 , 106.15436 ,  20.698595],
         [112.72897 , 106.68617 ,  23.079266],
         [112.95557 , 107.14574 ,  23.87899 ],
         [115.61881 , 101.58225 ,  22.880196],
         [115.41325 , 101.21295 ,  24.061563],
         [115.911545, 101.00853 ,  24.67593 ],
         [116.07323 , 101.27357 ,  25.605505],
         [116.10201 , 101.4278  ,  26.062765],
         [116.02633 , 101.61962 ,  26.500223],
         [115.91421 , 101.88933 ,  26.897625],
         [115.7594  , 102.20027 ,  27.248526],
         [115.61462 , 102.44254 ,  27.532024],
         [115.37703 , 102.82957 ,  27.800066],
         [115.03531 , 103.15669 ,  27.996176],
         [114.814575, 103.42122 ,  28.089138],
         [114.61852 , 103.66857 ,  28.156252],
         [114.41801 , 103.93956 ,  28.229486],
         [114.1521  , 104.28991 ,  28.2127  ],
         [113.66649 , 104.73654 ,  28.084438],
         [113.294174, 105.10115 ,  27.813112],
         [113.00534 , 105.46918 ,  27.558947],
         [112.842   , 105.70606 ,  27.328384],
         [112.71958 , 105.91147 ,  27.054014],
         [112.589714, 106.1375  ,  26.789537],
         [112.51451 , 106.34796 ,  26.383598],
         [112.45593 , 106.5188  ,  25.943386],
         [112.38943 , 106.67611 ,  25.551233],
         [112.35716 , 106.80062 ,  25.175526],
         [112.401085, 106.87829 ,  24.916374],
         [112.95557 , 107.14574 ,  23.87899 ]], dtype=float32),
  array([[ 39.769917,  98.393196,  16.312885],
         [ 39.74001 ,  98.43191 ,  16.376143],
         [ 39.718807,  98.449486,  16.399061],
         [ 39.69658 ,  98.46646 ,  16.42392 ],
         [ 39.670647,  98.47917 ,  16.457933],
         [ 39.64624 ,  98.48921 ,  16.5042  ],
         [ 39.62744 ,  98.49538 ,  16.544008],
         [ 39.61311 ,  98.49818 ,  16.594023],
         [ 39.59957 ,  98.503136,  16.656878],
         [ 39.58263 ,  98.50648 ,  16.748682],
         [ 39.55751 ,  98.48023 ,  16.867561],
         [ 39.516438,  98.46695 ,  17.09371 ],
         [ 39.346706,  98.45509 ,  17.190136],
         [ 39.346706,  98.45509 ,  17.190136],
         [ 40.790615,  98.27758 ,  17.503515],
         [ 40.949787,  98.27325 ,  17.487541],
         [ 41.07666 ,  98.272194,  17.489153],
         [ 41.20068 ,  98.27046 ,  17.482   ],
         [ 41.341583,  98.2732  ,  17.470783],
         [ 35.618206, 101.524055,  21.654434],
         [ 36.647316, 103.22278 ,  19.960922],
         [ 36.08101 , 103.92661 ,  19.316183],
         [ 35.227825, 104.3587  ,  19.276802],
         [ 34.77943 , 104.74136 ,  19.364265],
         [ 34.374607, 105.16221 ,  19.558855],
         [ 33.942337, 105.58467 ,  19.835266],
         [ 33.669323, 105.89754 ,  19.959631],
         [ 33.42288 , 106.1588  ,  20.09768 ],
         [ 33.13086 , 106.436066,  20.505302],
         [ 32.92125 , 106.627014,  20.874132],
         [ 32.723816, 106.81594 ,  21.381788],
         [ 32.658264, 106.85656 ,  22.046425],
         [ 32.683083, 106.91262 ,  22.665995],
         [ 32.892784, 106.88952 ,  23.325216],
         [ 33.317448, 106.72718 ,  23.851835],
         [ 33.81563 , 106.481995,  24.231434],
         [ 34.315304, 106.30097 ,  24.568174],
         [ 34.816547, 106.04744 ,  24.714212],
         [ 35.184143, 105.81502 ,  24.773289],
         [ 35.46621 , 105.62779 ,  24.76073 ],
         [ 36.47948 , 104.51873 ,  24.680239],
         [ 35.618206, 101.524055,  21.654434],
         [ 36.81258 , 103.67357 ,  23.350515],
         [ 36.47948 , 104.51873 ,  24.680239],
         [ 35.618206, 101.524055,  21.654434],
         [ 34.362625,  99.2454  ,  23.59168 ],
         [ 33.713737,  99.02048 ,  24.000664],
         [ 35.618206, 101.524055,  21.654434],
         [ 34.099552, 103.54361 ,  22.207558],
         [ 32.935627, 103.69034 ,  22.506157],
         [ 32.354248, 103.67001 ,  22.639563],
         [ 31.791296, 103.49825 ,  22.729902],
         [ 31.224533, 102.87835 ,  22.757421],
         [ 30.855421, 102.44409 ,  22.842705],
         [ 30.673689, 101.84238 ,  22.992638],
         [ 30.63191 , 101.220985,  23.215614],
         [ 30.849566, 100.60566 ,  23.361147],
         [ 31.058733, 100.16216 ,  23.420986],
         [ 31.33311 ,  99.76499 ,  23.44219 ],
         [ 31.762281,  99.39244 ,  23.490389],
         [ 32.545696,  99.11374 ,  23.416605],
         [ 33.713737,  99.02048 ,  24.000664],
         [ 36.47948 , 104.51873 ,  24.680239],
         [ 37.0703  , 104.44584 ,  26.189379],
         [ 37.152687, 104.206345,  26.765436],
         [ 37.048725, 103.94746 ,  27.235947],
         [ 36.890076, 103.71325 ,  27.579798],
         [ 36.72961 , 103.50219 ,  27.908276],
         [ 36.574818, 103.27365 ,  28.229256],
         [ 36.386475, 102.96037 ,  28.493345],
         [ 36.188217, 102.63225 ,  28.691137],
         [ 36.016243, 102.40606 ,  28.796831],
         [ 35.8559  , 102.183716,  28.908543],
         [ 35.662918, 101.900375,  28.992025],
         [ 35.32236 , 101.491714,  28.958149],
         [ 34.953777, 101.12275 ,  28.964602],
         [ 34.605564, 100.77793 ,  28.93424 ],
         [ 34.267647, 100.35299 ,  28.71877 ],
         [ 34.055443, 100.04453 ,  28.512857],
         [ 33.8405  ,  99.7764  ,  28.323765],
         [ 33.5599  ,  99.4876  ,  28.034721],
         [ 33.409718,  99.25631 ,  27.68851 ],
         [ 33.340458,  99.069016,  27.390347],
         [ 33.26808 ,  98.85624 ,  27.06067 ],
         [ 33.35051 ,  98.658356,  26.568895],
         [ 33.57072 ,  98.630875,  25.941904],
         [ 33.984444,  98.54209 ,  25.346651],
         [ 33.713737,  99.02048 ,  24.000664],
         [ 39.346706,  98.45509 ,  17.190136],
         [ 39.024776,  98.4696  ,  17.222391],
         [ 38.64625 ,  98.43236 ,  17.294315],
         [ 38.009377,  98.65126 ,  17.53803 ],
         [ 37.394344,  98.86265 ,  17.92721 ],
         [ 36.78601 ,  98.986465,  18.41534 ],
         [ 36.47402 ,  99.488045,  19.197512],
         [ 35.618206, 101.524055,  21.654434]], dtype=float32)],
 31: [array([[ 97.66664 ,  92.19966 ,  13.130838],
         [ 97.721275,  92.20026 ,  13.173031],
         [ 97.73029 ,  92.19199 ,  13.194025],
         [ 97.73959 ,  92.17953 ,  13.220839],
         [ 97.753654,  92.16621 ,  13.258888],
         [ 97.81433 ,  92.157616,  13.294346],
         [ 97.86399 ,  92.145065,  13.318507],
         [ 97.91733 ,  92.13058 ,  13.342042],
         [ 97.97782 ,  92.1151  ,  13.369376],
         [ 98.04929 ,  92.091896,  13.41383 ],
         [ 98.15095 ,  92.06733 ,  13.504224],
         [ 98.39984 ,  92.100105,  13.698304],
         [ 98.7331  ,  92.39568 ,  13.962906],
         [ 99.26412 ,  92.73176 ,  14.121358],
         [ 99.92565 ,  93.06615 ,  14.562956],
         [100.46478 ,  93.55646 ,  15.377095],
         [100.62014 ,  93.902466,  16.228535],
         [101.20533 ,  95.58987 ,  18.144611],
         [101.20533 ,  95.58987 ,  18.144611],
         [102.40152 ,  94.48395 ,  19.822508],
         [103.5505  ,  94.35464 ,  20.592745],
         [104.13691 ,  94.43921 ,  20.90722 ],
         [101.20533 ,  95.58987 ,  18.144611],
         [100.54357 ,  97.762085,  17.983273],
         [100.965546,  98.354675,  17.893187],
         [104.13691 ,  94.43921 ,  20.90722 ],
         [105.348526,  94.94    ,  19.747864],
         [106.15036 ,  95.681885,  19.768532],
         [106.43225 ,  96.33631 ,  19.446527],
         [106.46465 ,  97.00359 ,  19.217741],
         [106.36465 ,  97.60305 ,  19.156221],
         [106.218124,  98.114815,  19.001669],
         [105.9723  ,  98.466576,  18.82134 ],
         [105.744774,  98.72549 ,  18.712954],
         [105.54687 ,  98.958534,  18.646477],
         [105.12428 ,  99.24121 ,  18.573364],
         [104.60456 ,  99.36646 ,  18.510653],
         [104.15315 ,  99.51726 ,  18.43485 ],
         [103.41776 ,  99.14219 ,  18.50883 ],
         [102.87727 ,  98.97865 ,  18.500862],
         [100.965546,  98.354675,  17.893187],
         [104.13691 ,  94.43921 ,  20.90722 ],
         [103.595   ,  93.97961 ,  22.73305 ],
         [103.85761 ,  94.227554,  23.383657],
         [103.87763 ,  94.45682 ,  23.913927],
         [103.78253 ,  94.701485,  24.385122],
         [103.687706,  94.912384,  24.761354],
         [103.42009 ,  95.29581 ,  25.137506],
         [103.22582 ,  95.52685 ,  25.339413],
         [103.03968 ,  95.75237 ,  25.493776],
         [102.64718 ,  96.1753  ,  25.535364],
         [102.23804 ,  96.55256 ,  25.552822],
         [101.885544,  96.92362 ,  25.534367],
         [101.54716 ,  97.28707 ,  25.499403],
         [101.10597 ,  97.74065 ,  25.250652],
         [100.85402 ,  97.95338 ,  25.0686  ],
         [100.66584 ,  98.14274 ,  24.906916],
         [100.49377 ,  98.33242 ,  24.668459],
         [100.357216,  98.53092 ,  24.432405],
         [100.25018 ,  98.677925,  24.294443],
         [100.11426 ,  98.852684,  24.092657],
         [ 99.97495 ,  99.05494 ,  23.802269],
         [ 99.89424 ,  99.23675 ,  23.517904],
         [ 99.840164,  99.423225,  23.172693],
         [ 99.88546 ,  99.52114 ,  22.617138],
         [100.32704 ,  99.754776,  21.322092],
         [100.965546,  98.354675,  17.893187],
         [ 99.99034 ,  98.90456 ,  20.306536],
         [100.32704 ,  99.754776,  21.322092],
         [100.965546,  98.354675,  17.893187],
         [101.021545,  98.390335,  15.680354],
         [102.398605,  99.655464,  15.661427],
         [102.750275, 100.01497 ,  15.714817],
         [103.165215, 100.3837  ,  15.919693],
         [103.476845, 100.70633 ,  16.257061],
         [103.713425, 101.00415 ,  16.513098],
         [103.954895, 101.30938 ,  16.992191],
         [104.07553 , 101.479034,  17.348835],
         [104.17415 , 101.65337 ,  17.76839 ],
         [104.22415 , 101.8117  ,  18.197979],
         [104.22283 , 101.9465  ,  18.55829 ],
         [104.19259 , 102.06519 ,  18.974108],
         [103.99274 , 102.089745,  19.56817 ],
         [103.80661 , 102.09778 ,  20.106215],
         [103.507034, 102.045204,  20.580301],
         [103.05581 , 101.985214,  20.966946],
         [102.77836 , 101.944046,  21.151108],
         [102.44491 , 101.84607 ,  21.318876],
         [101.87301 , 101.50592 ,  21.310781],
         [101.113976, 100.93544 ,  21.292072],
         [100.32704 ,  99.754776,  21.322092]], dtype=float32),
  array([[ 33.55204 ,  95.75777 ,  18.468864],
         [ 32.63712 ,  94.99649 ,  20.149157],
         [ 31.349895,  94.869026,  21.059017],
         [ 30.748657,  94.972946,  21.425407],
         [ 33.55204 ,  95.75777 ,  18.468864],
         [ 34.23073 ,  97.60887 ,  18.207232],
         [ 34.015553,  98.26553 ,  18.146952],
         [ 30.748657,  94.972946,  21.425407],
         [ 29.450274,  95.40211 ,  20.307104],
         [ 28.748814,  96.152855,  20.221645],
         [ 28.457487,  96.87038 ,  19.889181],
         [ 28.45631 ,  97.478676,  19.739555],
         [ 28.486946,  97.98131 ,  19.398481],
         [ 28.70323 ,  98.58528 ,  19.238115],
         [ 28.934345,  98.96167 ,  19.174698],
         [ 29.292566,  99.316536,  19.145933],
         [ 29.674099,  99.586105,  19.01106 ],
         [ 30.11265 ,  99.82535 ,  18.654633],
         [ 31.005281,  99.87487 ,  18.578178],
         [ 31.652658,  99.724045,  18.51265 ],
         [ 32.270523,  99.26963 ,  18.614796],
         [ 32.583187,  99.10743 ,  18.694714],
         [ 34.015553,  98.26553 ,  18.146952],
         [ 30.748657,  94.972946,  21.425407],
         [ 31.233725,  94.66564 ,  23.213997],
         [ 31.0685  ,  94.96812 ,  23.868008],
         [ 31.149593,  95.292694,  24.353594],
         [ 31.259745,  95.59397 ,  24.78271 ],
         [ 31.474117,  96.221016,  25.101582],
         [ 31.760342,  96.49758 ,  25.361998],
         [ 31.973742,  96.65346 ,  25.531004],
         [ 32.232033,  96.840706,  25.73504 ],
         [ 32.565716,  97.09857 ,  26.020573],
         [ 33.19516 ,  97.88977 ,  25.533443],
         [ 33.67234 ,  98.292786,  25.447794],
         [ 34.02842 ,  98.57091 ,  25.333834],
         [ 34.344078,  98.8863  ,  24.969755],
         [ 34.587303,  99.186005,  24.622114],
         [ 34.833374,  99.43973 ,  24.28209 ],
         [ 35.0356  ,  99.61224 ,  23.956738],
         [ 35.190884,  99.74951 ,  23.570204],
         [ 35.26003 ,  99.836296,  23.274927],
         [ 35.251274,  99.897095,  22.967169],
         [ 34.739643,  99.967804,  21.368458],
         [ 34.015553,  98.26553 ,  18.146952],
         [ 35.082695,  98.66552 ,  20.061172],
         [ 34.739643,  99.967804,  21.368458],
         [ 34.015553,  98.26553 ,  18.146952],
         [ 34.01987 ,  98.3062  ,  16.18723 ],
         [ 33.188694,  99.05341 ,  15.641135],
         [ 32.690243,  99.76013 ,  15.669238],
         [ 32.363297, 100.14459 ,  15.693856],
         [ 32.11497 , 100.435005,  15.761038],
         [ 31.87201 , 100.72488 ,  15.878968],
         [ 31.533058, 101.09565 ,  16.153223],
         [ 31.2514  , 101.63146 ,  16.92661 ],
         [ 31.075073, 101.89798 ,  17.217607],
         [ 30.89439 , 102.27746 ,  17.530096],
         [ 30.865185, 102.490776,  18.472593],
         [ 31.016354, 102.70911 ,  19.082064],
         [ 31.279535, 102.71929 ,  19.675604],
         [ 31.516287, 102.72523 ,  20.11098 ],
         [ 31.769203, 102.67497 ,  20.534246],
         [ 32.121613, 102.62389 ,  20.93662 ],
         [ 32.475063, 102.43404 ,  21.24874 ],
         [ 32.94309 , 102.13957 ,  21.366163],
         [ 33.26115 , 101.91924 ,  21.377275],
         [ 33.590405, 101.69213 ,  21.361847],
         [ 33.90559 , 101.4358  ,  21.327013],
         [ 34.739643,  99.967804,  21.368458],
         [ 36.248352,  91.97572 ,  13.078733],
         [ 36.134926,  91.965904,  13.149564],
         [ 36.056168,  91.93794 ,  13.192529],
         [ 35.969654,  91.89237 ,  13.26168 ],
         [ 35.89152 ,  91.86849 ,  13.415806],
         [ 35.790234,  91.913765,  13.651877],
         [ 35.630844,  92.16986 ,  13.891617],
         [ 35.514442,  92.36953 ,  14.074717],
         [ 33.906456,  93.7146  ,  15.612989],
         [ 33.830616,  94.22058 ,  16.602991],
         [ 33.55204 ,  95.75777 ,  18.468864]], dtype=float32)],
 32: [array([[107.404785, 100.73919 ,  20.96871 ],
         [106.84645 , 102.62555 ,  21.086027],
         [106.981   , 103.33014 ,  21.193148],
         [107.404785, 100.73919 ,  20.96871 ],
         [108.16952 ,  99.88867 ,  22.704327],
         [109.04573 ,  99.77348 ,  23.296543],
         [106.981   , 103.33014 ,  21.193148],
         [106.70516 , 103.67989 ,  19.158918],
         [107.460335, 104.74539 ,  18.752964],
         [108.0121  , 105.464645,  18.990957],
         [108.224205, 105.74412 ,  19.065302],
         [108.447235, 106.031006,  19.153751],
         [108.726364, 106.32109 ,  19.263348],
         [109.03797 , 106.672386,  19.420532],
         [109.37914 , 107.057976,  19.799604],
         [109.6548  , 107.39245 ,  20.003876],
         [109.98729 , 107.74646 ,  20.391907],
         [110.323784, 108.103   ,  20.884163],
         [110.53104 , 108.341774,  21.356104],
         [110.633446, 108.585915,  21.91095 ],
         [110.43202 , 108.50952 ,  22.831278],
         [110.00841 , 108.33746 ,  23.544163],
         [109.576225, 108.09829 ,  24.101234],
         [109.074875, 107.72164 ,  24.497444],
         [108.633545, 107.39137 ,  24.813704],
         [108.02878 , 106.90963 ,  24.771904],
         [107.64598 , 106.56684 ,  24.774597],
         [107.28981 , 106.20327 ,  24.759705],
         [106.88208 , 105.783806,  24.659227],
         [106.61228 , 105.45316 ,  24.5468  ],
         [106.17319 , 104.37094 ,  24.286625],
         [106.981   , 103.33014 ,  21.193148],
         [106.24281 , 103.70647 ,  22.948853],
         [106.30456 , 103.876045,  23.134813],
         [106.17319 , 104.37094 ,  24.286625],
         [106.981   , 103.33014 ,  21.193148],
         [108.588326, 103.90907 ,  22.005976],
         [109.36564 , 104.04487 ,  22.140081],
         [109.9128  , 103.953125,  22.34546 ],
         [110.37383 , 103.71189 ,  22.36945 ],
         [110.980896, 103.43301 ,  22.38444 ],
         [111.22009 , 103.28808 ,  22.421785],
         [111.431625, 103.144295,  22.461475],
         [111.59001 , 102.92852 ,  22.524761],
         [111.72252 , 102.75899 ,  22.57784 ],
         [111.8319  , 102.63148 ,  22.636057],
         [111.967705, 102.47553 ,  22.676357],
         [112.15335 , 102.25067 ,  22.731573],
         [112.38949 , 101.85214 ,  22.857283],
         [111.62055 , 101.01499 ,  22.777485],
         [111.207954, 100.63971 ,  22.826006],
         [110.4872  , 100.041016,  22.824076],
         [109.04573 ,  99.77348 ,  23.296543],
         [109.04573 ,  99.77348 ,  23.296543],
         [109.01452 ,  99.29049 ,  24.817327],
         [109.452156,  99.342766,  25.544752],
         [109.64117 ,  99.441574,  26.342436],
         [109.67414 ,  99.66655 ,  26.869045],
         [109.536354, 100.03406 ,  27.420269],
         [109.37823 , 100.42047 ,  27.847973],
         [108.980194, 100.85033 ,  28.162388],
         [108.713066, 101.1432  ,  28.32445 ],
         [108.30632 , 101.44826 ,  28.363834],
         [107.86934 , 101.79392 ,  28.389242],
         [107.49583 , 102.08859 ,  28.334726],
         [107.14119 , 102.449974,  28.186178],
         [106.81439 , 102.72572 ,  27.956888],
         [106.57451 , 102.95467 ,  27.776068],
         [106.29135 , 103.2567  ,  27.446741],
         [105.983864, 103.54446 ,  26.954199],
         [105.72713 , 103.791016,  26.406528],
         [105.60095 , 104.02739 ,  25.549948],
         [106.17319 , 104.37094 ,  24.286625],
         [103.57938 ,  96.1432  ,  15.950023],
         [103.59307 ,  96.16551 ,  15.956874],
         [103.597496,  96.1729  ,  15.958276],
         [103.6019  ,  96.17959 ,  15.95927 ],
         [103.60608 ,  96.18999 ,  15.959965],
         [103.615166,  96.19965 ,  15.965915],
         [103.623245,  96.20776 ,  15.972011],
         [103.631226,  96.22756 ,  15.975859],
         [103.63981 ,  96.2455  ,  15.98079 ],
         [103.654526,  96.26352 ,  15.988631],
         [103.67113 ,  96.281075,  15.998375],
         [103.68792 ,  96.30628 ,  16.014812],
         [103.71568 ,  96.35701 ,  16.030205],
         [103.76943 ,  96.414   ,  16.05044 ],
         [103.835785,  96.4861  ,  16.065573],
         [103.897766,  96.55738 ,  16.081253],
         [104.58126 ,  98.25823 ,  16.414902],
         [105.720055,  98.45717 ,  16.825958],
         [106.29174 ,  98.63158 ,  17.201508],
         [106.84294 ,  98.87432 ,  17.681673],
         [107.21802 ,  99.20385 ,  18.637682],
         [107.404785, 100.73919 ,  20.96871 ]], dtype=float32),
  array([[30.834696, 91.336914, 22.411396],
         [31.06873 , 93.37389 , 22.67646 ],
         [30.644648, 93.94706 , 22.896181],
         [30.834696, 91.336914, 22.411396],
         [29.785955, 89.748116, 23.768038],
         [29.063757, 89.585205, 24.161669],
         [30.644648, 93.94706 , 22.896181],
         [30.76189 , 94.89583 , 20.582943],
         [29.91253 , 95.89871 , 20.593824],
         [29.54726 , 96.198555, 20.648108],
         [29.102257, 96.4909  , 20.74089 ],
         [28.579556, 96.74255 , 21.028547],
         [28.14895 , 96.98883 , 21.210136],
         [27.845417, 97.15916 , 21.413847],
         [27.526426, 97.31573 , 21.757551],
         [27.280457, 97.434   , 22.063055],
         [27.11862 , 97.54131 , 22.415754],
         [26.917295, 97.65491 , 22.814365],
         [26.835485, 97.74796 , 23.354948],
         [26.755255, 97.84007 , 23.917057],
         [27.02254 , 97.76672 , 24.759811],
         [27.42237 , 97.625404, 25.530117],
         [27.713835, 97.43523 , 26.040684],
         [28.118687, 97.14197 , 26.369724],
         [28.705757, 96.772415, 26.586006],
         [29.044075, 96.5781  , 26.740574],
         [29.432753, 96.32883 , 26.762625],
         [29.78598 , 96.0583  , 26.799028],
         [30.152962, 95.78289 , 26.639744],
         [31.044615, 94.574486, 26.296188],
         [30.644648, 93.94706 , 22.896181],
         [31.309465, 94.21288 , 25.127138],
         [31.044615, 94.574486, 26.296188],
         [30.644648, 93.94706 , 22.896181],
         [28.517838, 93.74725 , 23.561771],
         [27.80528 , 93.696266, 23.742506],
         [27.220896, 93.463135, 23.766024],
         [26.77024 , 93.0859  , 23.760387],
         [26.477093, 92.77129 , 23.740866],
         [26.30482 , 92.36931 , 23.659946],
         [26.197933, 91.98879 , 23.583464],
         [26.19667 , 91.635056, 23.5142  ],
         [26.224955, 91.29543 , 23.467566],
         [26.468498, 90.84037 , 23.501461],
         [26.799038, 90.47477 , 23.515568],
         [27.329847, 90.19635 , 23.520548],
         [27.836159, 89.90691 , 23.516827],
         [29.063757, 89.585205, 24.161669],
         [29.063757, 89.585205, 24.161669],
         [29.2017  , 88.95153 , 25.545626],
         [28.819025, 88.82529 , 26.080542],
         [28.581038, 88.77004 , 26.668594],
         [28.416632, 88.77499 , 27.086855],
         [28.297377, 88.82577 , 27.54367 ],
         [28.22832 , 89.019684, 28.098269],
         [28.308384, 89.41049 , 28.648716],
         [28.578735, 89.82943 , 29.159117],
         [28.980726, 90.22166 , 29.35971 ],
         [29.154982, 90.37383 , 29.437366],
         [29.348919, 90.503265, 29.512163],
         [29.574476, 90.64526 , 29.563206],
         [29.76422 , 90.94054 , 29.632444],
         [30.029745, 91.2663  , 29.673965],
         [30.450636, 91.670586, 29.58063 ],
         [30.843609, 92.213585, 29.397932],
         [31.169458, 92.53831 , 29.244936],
         [31.264193, 92.944534, 28.89269 ],
         [31.519651, 93.33851 , 28.523838],
         [31.566813, 93.68239 , 28.17589 ],
         [31.438522, 94.0444  , 27.644201],
         [31.044615, 94.574486, 26.296188],
         [35.222157, 88.735054, 17.020636],
         [35.16803 , 88.781494, 17.280836],
         [35.15319 , 88.82177 , 17.449682],
         [35.114296, 88.92621 , 17.609632],
         [35.060215, 89.07841 , 17.728014],
         [35.02465 , 89.30958 , 17.831463],
         [34.379166, 89.53319 , 17.946108],
         [33.905983, 89.63493 , 18.07823 ],
         [33.30772 , 89.66363 , 18.312319],
         [32.612476, 89.71176 , 18.760786],
         [31.892963, 89.965096, 19.559898],
         [31.751606, 90.2107  , 20.376398],
         [30.834696, 91.336914, 22.411396]], dtype=float32)],
 33: [array([[103.96374 ,  83.21018 ,  17.767853],
         [104.01059 ,  83.21391 ,  17.90087 ],
         [104.02837 ,  83.221504,  17.94903 ],
         [104.04718 ,  83.20476 ,  18.003376],
         [104.06332 ,  83.17956 ,  18.064474],
         [104.08509 ,  83.161064,  18.149975],
         [104.09569 ,  83.157845,  18.253304],
         [104.11306 ,  83.14157 ,  18.380077],
         [104.1709  ,  83.10756 ,  18.574696],
         [104.4328  ,  83.35746 ,  18.886042],
         [104.59516 ,  83.54304 ,  19.143717],
         [105.05771 ,  83.89767 ,  19.312124],
         [105.9123  ,  83.93283 ,  19.593397],
         [106.56461 ,  84.163574,  20.187212],
         [107.10094 ,  84.55141 ,  21.10988 ],
         [107.24588 ,  84.815094,  21.798939],
         [108.281944,  86.152504,  23.32495 ],
         [108.281944,  86.152504,  23.32495 ],
         [108.023155,  88.33167 ,  23.25116 ],
         [108.43389 ,  88.979126,  23.255484],
         [108.281944,  86.152504,  23.32495 ],
         [109.51923 ,  84.8272  ,  24.789923],
         [110.64753 ,  84.44548 ,  25.413475],
         [111.22071 ,  84.37179 ,  25.60754 ],
         [108.43389 ,  88.979126,  23.255484],
         [110.17971 ,  89.20095 ,  23.949608],
         [110.75231 ,  89.36851 ,  23.915993],
         [111.5173  ,  89.28034 ,  23.845129],
         [112.278595,  89.13671 ,  23.87415 ],
         [112.644035,  89.01561 ,  23.92044 ],
         [112.938286,  88.77574 ,  23.98689 ],
         [113.25772 ,  88.56374 ,  23.991549],
         [113.435745,  88.05342 ,  24.10706 ],
         [113.63326 ,  87.62549 ,  24.150244],
         [113.693115,  87.167786,  24.158922],
         [113.64606 ,  86.61337 ,  24.279716],
         [113.49967 ,  86.11899 ,  24.44071 ],
         [113.16368 ,  85.54756 ,  24.557207],
         [112.94364 ,  85.231224,  24.654463],
         [112.13543 ,  84.682465,  24.713331],
         [111.22071 ,  84.37179 ,  25.60754 ],
         [108.43389 ,  88.979126,  23.255484],
         [108.10316 ,  89.37531 ,  21.203411],
         [108.93269 ,  89.78472 ,  20.607254],
         [109.61283 ,  90.32677 ,  20.719383],
         [110.13595 ,  90.68822 ,  20.732964],
         [110.59533 ,  90.977165,  21.006824],
         [110.85931 ,  91.172264,  21.126009],
         [111.158134,  91.43634 ,  21.188656],
         [111.51527 ,  91.711845,  21.281689],
         [111.87702 ,  91.9869  ,  21.414448],
         [112.304596,  92.210915,  21.808874],
         [112.62123 ,  92.407524,  22.208172],
         [112.80388 ,  92.60763 ,  22.765898],
         [112.94208 ,  92.740486,  23.32115 ],
         [113.00239 ,  92.8088  ,  23.80555 ],
         [112.890274,  92.78398 ,  24.445993],
         [112.73369 ,  92.74356 ,  24.923786],
         [112.51408 ,  92.722725,  25.332682],
         [112.2641  ,  92.6659  ,  25.72324 ],
         [112.00505 ,  92.58682 ,  26.116577],
         [111.731316,  92.47275 ,  26.414474],
         [111.48017 ,  92.33801 ,  26.604462],
         [111.29468 ,  92.25808 ,  26.735243],
         [111.07608 ,  92.121216,  26.846947],
         [110.77687 ,  91.98101 ,  26.92719 ],
         [110.36115 ,  91.812775,  27.002367],
         [109.86783 ,  91.447556,  26.98249 ],
         [109.42346 ,  91.20036 ,  27.003288],
         [108.587   ,  90.56484 ,  27.044115],
         [108.43389 ,  88.979126,  23.255484],
         [107.93853 ,  89.63257 ,  25.316027],
         [108.03713 ,  89.84025 ,  25.600252],
         [108.126724,  90.00758 ,  25.854933],
         [108.17926 ,  90.141495,  26.01412 ],
         [108.587   ,  90.56484 ,  27.044115],
         [111.22071 ,  84.37179 ,  25.60754 ],
         [110.8731  ,  83.83808 ,  27.115736],
         [111.08077 ,  83.86242 ,  27.621838],
         [111.216835,  83.885   ,  28.05475 ],
         [111.314445,  83.91398 ,  28.43269 ],
         [111.35888 ,  84.04325 ,  28.860008],
         [111.40689 ,  84.25321 ,  29.274946],
         [111.366776,  84.52851 ,  29.771755],
         [111.340195,  84.72831 ,  30.14079 ],
         [111.300644,  84.96225 ,  30.499498],
         [111.13283 ,  85.3787  ,  30.790363],
         [111.032684,  85.61902 ,  30.949413],
         [110.91025 ,  85.93949 ,  31.094383],
         [110.70959 ,  86.38573 ,  31.175137],
         [110.498604,  86.85151 ,  31.227432],
         [110.21798 ,  87.28604 ,  31.261724],
         [109.94649 ,  87.65473 ,  31.208761],
         [109.694275,  88.02418 ,  31.153778],
         [109.44944 ,  88.36731 ,  30.99837 ],
         [109.22227 ,  88.68328 ,  30.67409 ],
         [109.06458 ,  88.90092 ,  30.481983],
         [108.83302 ,  89.22626 ,  30.217949],
         [108.66427 ,  89.46588 ,  29.894838],
         [108.520355,  89.642235,  29.673697],
         [108.43089 ,  89.82467 ,  29.427485],
         [108.37198 ,  89.99668 ,  29.09849 ],
         [108.320206,  90.17712 ,  28.73285 ],
         [108.31907 ,  90.32626 ,  28.338537],
         [108.292496,  90.45391 ,  28.101625],
         [108.587   ,  90.56484 ,  27.044115]], dtype=float32),
  array([[27.86691 , 88.00276 , 21.770578],
         [28.421999, 90.21683 , 21.643414],
         [28.094124, 90.7916  , 21.667236],
         [27.86691 , 88.00276 , 21.770578],
         [26.372982, 86.702415, 23.46784 ],
         [25.169554, 86.50919 , 24.060244],
         [24.726072, 86.534   , 24.320526],
         [28.094124, 90.7916  , 21.667236],
         [28.772924, 91.27605 , 23.813406],
         [28.742168, 91.53523 , 24.168411],
         [28.678036, 91.72435 , 24.45763 ],
         [28.373169, 92.29425 , 25.539824],
         [28.094124, 90.7916  , 21.667236],
         [28.299763, 90.97548 , 19.51216 ],
         [27.260666, 91.93772 , 19.221634],
         [26.921259, 92.31425 , 19.262415],
         [26.584362, 92.671585, 19.277443],
         [26.272053, 92.987656, 19.297905],
         [25.969082, 93.319565, 19.301023],
         [25.620089, 93.67576 , 19.664217],
         [25.423662, 93.89113 , 19.827381],
         [25.160877, 94.14686 , 19.892878],
         [24.835846, 94.4559  , 20.162525],
         [24.588642, 94.68424 , 20.6599  ],
         [24.429064, 94.845085, 21.020117],
         [24.30957 , 94.9549  , 21.362303],
         [24.200117, 95.04883 , 21.740938],
         [24.114986, 95.1031  , 22.190151],
         [24.16816 , 95.09183 , 22.821796],
         [24.359993, 95.026726, 23.424868],
         [24.557966, 95.01498 , 23.852016],
         [24.791111, 94.947685, 24.276196],
         [25.01229 , 94.91412 , 24.627666],
         [25.225607, 94.8528  , 24.89081 ],
         [25.687538, 94.579994, 25.100882],
         [26.008902, 94.40136 , 25.231853],
         [26.143597, 94.32526 , 25.283628],
         [26.286882, 94.26035 , 25.354807],
         [26.485891, 94.13003 , 25.432924],
         [26.802608, 93.91735 , 25.482529],
         [27.170952, 93.68106 , 25.50292 ],
         [27.504303, 93.425705, 25.491173],
         [27.631235, 93.318405, 25.46902 ],
         [28.373169, 92.29425 , 25.539824],
         [28.094124, 90.7916  , 21.667236],
         [26.502039, 91.303795, 22.619787],
         [25.988836, 91.52421 , 22.644754],
         [25.426596, 91.64801 , 22.655006],
         [24.895939, 91.60132 , 22.660986],
         [24.3977  , 91.51464 , 22.69363 ],
         [23.901663, 91.29737 , 22.69938 ],
         [23.457338, 90.898865, 22.772516],
         [23.078308, 90.401855, 22.858248],
         [22.844082, 89.84274 , 23.02399 ],
         [22.786156, 89.400665, 23.123056],
         [22.78425 , 89.06878 , 23.212126],
         [22.78748 , 88.76467 , 23.30239 ],
         [22.844555, 88.39182 , 23.338863],
         [22.913652, 88.076546, 23.38551 ],
         [23.093046, 87.72026 , 23.414005],
         [23.682665, 87.02597 , 23.439804],
         [24.726072, 86.534   , 24.320526],
         [24.726072, 86.534   , 24.320526],
         [25.260513, 85.99185 , 25.770763],
         [24.929873, 85.95035 , 26.369709],
         [24.743017, 86.00567 , 26.917133],
         [24.760136, 86.31381 , 27.576828],
         [24.908794, 86.46234 , 28.148289],
         [24.944887, 86.57486 , 28.401045],
         [24.976864, 86.69882 , 28.615652],
         [25.095146, 86.88272 , 28.893713],
         [25.173079, 87.10233 , 29.120453],
         [25.241013, 87.30376 , 29.295967],
         [25.30709 , 87.46755 , 29.444214],
         [25.463058, 87.682686, 29.662416],
         [25.781168, 88.13885 , 29.859207],
         [26.268976, 88.60115 , 30.034317],
         [26.533909, 88.896385, 30.045647],
         [26.75649 , 89.16661 , 29.982641],
         [26.927887, 89.39479 , 29.901562],
         [27.09863 , 89.60705 , 29.811497],
         [27.343887, 89.89762 , 29.628086],
         [27.714092, 90.33681 , 29.315481],
         [27.901554, 90.52409 , 29.13264 ],
         [28.04756 , 90.6493  , 28.913883],
         [28.206635, 90.778366, 28.690048],
         [28.365349, 90.971886, 28.410978],
         [28.520905, 91.22248 , 28.144632],
         [28.658123, 91.483826, 27.795916],
         [28.757368, 91.65451 , 27.443676],
         [28.749952, 91.80501 , 26.94035 ],
         [28.763655, 91.8941  , 26.612288],
         [28.373169, 92.29425 , 25.539824],
         [32.119514, 83.86276 , 16.744902],
         [32.074406, 83.90646 , 16.781458],
         [32.06416 , 83.92195 , 16.791956],
         [32.05925 , 83.933945, 16.798758],
         [32.054672, 83.945625, 16.805082],
         [32.04601 , 83.95585 , 16.812326],
         [32.03585 , 83.9646  , 16.819147],
         [32.02616 , 83.976585, 16.825739],
         [32.01806 , 83.992325, 16.834692],
         [32.010326, 84.01182 , 16.846275],
         [31.993658, 84.03258 , 16.86423 ],
         [31.978125, 84.055145, 16.886581],
         [31.959282, 84.083206, 16.916231],
         [31.932253, 84.12448 , 16.964882],
         [31.874668, 84.17537 , 17.034111],
         [31.794945, 84.24348 , 17.115166],
         [31.619417, 84.3988  , 17.1686  ],
         [31.456291, 84.520065, 17.160057],
         [31.346571, 84.62897 , 17.165861],
         [31.238697, 84.74881 , 17.190508],
         [31.12341 , 84.87886 , 17.25223 ],
         [30.95537 , 85.07181 , 17.373722],
         [30.453358, 85.30795 , 17.69328 ],
         [29.862362, 85.49185 , 18.10271 ],
         [29.320559, 85.75766 , 18.61483 ],
         [28.892172, 86.195366, 19.52065 ],
         [28.798162, 86.477066, 20.033024],
         [27.86691 , 88.00276 , 21.770578]], dtype=float32)],
 34: [array([[ 98.255005,  94.74601 ,  15.643483],
         [ 98.50299 ,  94.77696 ,  15.802184],
         [ 98.65612 ,  94.80041 ,  15.947419],
         [ 98.85112 ,  94.9532  ,  16.186356],
         [ 99.069496,  95.146545,  16.40392 ],
         [ 99.35815 ,  95.459564,  16.683006],
         [100.06898 ,  95.73803 ,  16.901169],
         [100.71643 ,  96.05935 ,  17.400578],
         [101.302505,  96.30481 ,  18.18176 ],
         [101.504036,  96.66854 ,  18.984598],
         [101.9023  ,  97.68192 ,  20.915062],
         [101.9023  ,  97.68192 ,  20.915062],
         [101.452   ,  99.362564,  21.027967],
         [101.60313 ,  99.96965 ,  21.046001],
         [101.9023  ,  97.68192 ,  20.915062],
         [102.66636 ,  96.7127  ,  22.252453],
         [103.899765,  96.50975 ,  23.049   ],
         [104.46623 ,  96.37474 ,  23.396309],
         [101.60313 ,  99.96965 ,  21.046001],
         [101.409004, 100.452576,  19.44185 ],
         [102.21421 , 101.23383 ,  19.092146],
         [102.78883 , 101.669525,  19.155062],
         [103.190254, 102.091125,  19.201492],
         [103.49657 , 102.4411  ,  19.264334],
         [103.81771 , 102.79699 ,  19.505114],
         [104.16283 , 103.22846 ,  19.889706],
         [104.46889 , 103.59299 ,  20.210533],
         [104.71898 , 103.85539 ,  20.821302],
         [104.78427 , 103.96971 ,  21.370665],
         [104.75535 , 103.98768 ,  21.871122],
         [104.63411 , 103.947395,  22.348173],
         [104.46756 , 103.92696 ,  22.844646],
         [104.15964 , 103.85552 ,  23.357967],
         [103.87669 , 103.71801 ,  23.747658],
         [103.625946, 103.55038 ,  24.008797],
         [103.233315, 103.2586  ,  24.179426],
         [102.76907 , 102.92123 ,  24.166637],
         [102.35379 , 102.612015,  24.182264],
         [101.97904 , 102.323166,  24.17545 ],
         [101.33724 , 101.2764  ,  24.125473],
         [101.60313 ,  99.96965 ,  21.046001],
         [101.92345 , 100.27642 ,  22.311213],
         [102.24132 , 100.519905,  22.465124],
         [101.33724 , 101.2764  ,  24.125473],
         [101.14059 , 100.68902 ,  23.152653],
         [102.24132 , 100.519905,  22.465124],
         [104.46623 ,  96.37474 ,  23.396309],
         [105.64226 ,  96.627815,  22.654795],
         [106.41135 ,  97.32301 ,  22.482836],
         [106.651634,  97.97487 ,  22.281557],
         [106.67993 ,  98.42716 ,  22.121187],
         [106.70087 ,  98.71001 ,  22.012974],
         [106.5711  ,  99.226265,  21.9738  ],
         [106.27378 ,  99.70901 ,  21.909433],
         [105.93348 , 100.0837  ,  21.888659],
         [105.548676, 100.41633 ,  21.88331 ],
         [105.118385, 100.63678 ,  21.915567],
         [104.74954 , 100.7557  ,  21.915977],
         [104.05971 , 100.74177 ,  21.933697],
         [102.24132 , 100.519905,  22.465124],
         [104.46623 ,  96.37474 ,  23.396309],
         [103.96295 ,  95.85972 ,  24.8289  ],
         [104.2194  ,  95.95747 ,  25.431166],
         [104.27569 ,  96.10653 ,  26.006079],
         [104.29745 ,  96.28121 ,  26.564096],
         [104.26613 ,  96.47475 ,  26.986822],
         [104.18098 ,  96.68285 ,  27.357037],
         [103.90407 ,  96.927155,  27.785896],
         [103.585815,  97.209946,  28.098091],
         [103.34353 ,  97.47067 ,  28.268919],
         [103.04588 ,  97.83914 ,  28.331831],
         [102.70078 ,  98.269966,  28.37785 ],
         [102.35483 ,  98.620834,  28.346518],
         [101.959236,  99.043434,  28.272379],
         [101.64433 ,  99.39891 ,  27.96385 ],
         [101.48217 ,  99.58979 ,  27.797077],
         [101.30791 ,  99.76539 ,  27.609104],
         [101.127754,  99.98803 ,  27.345102],
         [100.964455, 100.189186,  27.020266],
         [100.86681 , 100.39282 ,  26.740461],
         [100.81115 , 100.58448 ,  26.38605 ],
         [100.8293  , 100.767586,  25.875301],
         [100.89136 , 100.89162 ,  25.407919],
         [100.895744, 100.91389 ,  25.375156],
         [101.33724 , 101.2764  ,  24.125473]], dtype=float32),
  array([[ 31.29713 ,  98.35125 ,  22.558979],
         [ 31.783688, 100.32567 ,  22.761847],
         [ 31.399454, 100.83991 ,  22.791288],
         [ 31.29713 ,  98.35125 ,  22.558979],
         [ 30.043217,  96.81197 ,  23.885727],
         [ 29.274582,  96.70455 ,  24.288324],
         [ 31.399454, 100.83991 ,  22.791288],
         [ 32.103973, 101.01157 ,  25.205503],
         [ 32.004124, 101.32189 ,  25.845274],
         [ 31.80855 , 101.57209 ,  26.443367],
         [ 31.661211, 101.653496,  26.69269 ],
         [ 31.399454, 100.83991 ,  22.791288],
         [ 31.69574 , 101.352806,  20.6369  ],
         [ 30.326935, 102.62478 ,  20.661016],
         [ 29.955982, 103.04799 ,  20.995483],
         [ 29.742514, 103.25125 ,  21.171099],
         [ 29.549805, 103.44041 ,  21.308956],
         [ 29.321543, 103.67986 ,  21.451563],
         [ 29.027536, 103.9333  ,  21.921223],
         [ 28.772816, 104.14098 ,  22.411585],
         [ 28.613089, 104.216446,  22.932743],
         [ 28.555338, 104.23535 ,  23.493341],
         [ 28.678017, 104.20488 ,  24.063541],
         [ 28.938335, 104.07558 ,  24.63312 ],
         [ 29.16462 , 103.98827 ,  25.024454],
         [ 29.344246, 103.891335,  25.314913],
         [ 29.571796, 103.758026,  25.68345 ],
         [ 30.046135, 103.22551 ,  26.000359],
         [ 30.514593, 102.86702 ,  26.171711],
         [ 30.899963, 102.58903 ,  26.125998],
         [ 31.661211, 101.653496,  26.69269 ],
         [ 29.274582,  96.70455 ,  24.288324],
         [ 29.32995 ,  96.14212 ,  25.64737 ],
         [ 28.725029,  96.13351 ,  26.402287],
         [ 28.523329,  96.28433 ,  27.010536],
         [ 28.42737 ,  96.39465 ,  27.473906],
         [ 28.437258,  96.6276  ,  27.98362 ],
         [ 28.459135,  96.81713 ,  28.412199],
         [ 28.56946 ,  97.04327 ,  28.840523],
         [ 28.840286,  97.3938  ,  29.268044],
         [ 29.131737,  97.701096,  29.52074 ],
         [ 29.304716,  97.922676,  29.657566],
         [ 29.554392,  98.23586 ,  29.780687],
         [ 30.027723,  98.65732 ,  29.763332],
         [ 30.496239,  99.126045,  29.736666],
         [ 30.979176,  99.5745  ,  29.603365],
         [ 31.361052,  99.8854  ,  29.236553],
         [ 31.547417, 100.02713 ,  29.01065 ],
         [ 31.73519 , 100.227936,  28.756542],
         [ 31.885035, 100.40427 ,  28.511852],
         [ 32.03149 , 100.58843 ,  28.255241],
         [ 32.120754, 100.770355,  27.843052],
         [ 32.218693, 100.84714 ,  27.544445],
         [ 31.661211, 101.653496,  26.69269 ],
         [ 35.173435,  95.43124 ,  17.40343 ],
         [ 35.018147,  95.53205 ,  17.540787],
         [ 34.917118,  95.603424,  17.638294],
         [ 34.84056 ,  95.65812 ,  17.760641],
         [ 34.773155,  95.71727 ,  17.888538],
         [ 34.73262 ,  95.779724,  18.067303],
         [ 34.77876 ,  95.85808 ,  18.330498],
         [ 34.12297 ,  96.08406 ,  18.574047],
         [ 33.54609 ,  96.37209 ,  18.792946],
         [ 32.964954,  96.652405,  19.075296],
         [ 32.34456 ,  96.96459 ,  19.806547],
         [ 32.138557,  97.29281 ,  20.578783],
         [ 31.29713 ,  98.35125 ,  22.558979],
         [ 31.399454, 100.83991 ,  22.791288],
         [ 29.303984, 100.93072 ,  23.379147],
         [ 28.464397, 100.77078 ,  23.130304],
         [ 27.889534, 100.58651 ,  23.024698],
         [ 27.504784, 100.231255,  22.8916  ],
         [ 27.276852,  99.973816,  22.776756],
         [ 26.966185,  99.54269 ,  22.820581],
         [ 26.731842,  98.916794,  23.061935],
         [ 26.782442,  98.118065,  23.304531],
         [ 27.31235 ,  97.333954,  23.550482],
         [ 28.13949 ,  97.058945,  23.6339  ],
         [ 29.274582,  96.70455 ,  24.288324]], dtype=float32)],
 35: [array([[102.19223 ,  95.060104,  16.246414],
         [102.23591 ,  95.17175 ,  16.254158],
         [102.24808 ,  95.2391  ,  16.267313],
         [102.25443 ,  95.28222 ,  16.274414],
         [102.25971 ,  95.32506 ,  16.280222],
         [102.26525 ,  95.37413 ,  16.28731 ],
         [102.27602 ,  95.43002 ,  16.305185],
         [102.28177 ,  95.505585,  16.327862],
         [102.286125,  95.59155 ,  16.356722],
         [102.28857 ,  95.682304,  16.387772],
         [102.2906  ,  95.782646,  16.428907],
         [102.28916 ,  95.88437 ,  16.47737 ],
         [102.30518 ,  95.99168 ,  16.533428],
         [102.33864 ,  96.11511 ,  16.598482],
         [102.38297 ,  96.32431 ,  16.667946],
         [102.54198 ,  96.68942 ,  16.863434],
         [102.913635,  97.09653 ,  17.00106 ],
         [103.40066 ,  97.61461 ,  17.200457],
         [103.827   ,  98.07796 ,  18.135221],
         [104.39712 ,  99.7424  ,  19.993492],
         [104.39712 ,  99.7424  ,  19.993492],
         [105.53608 ,  99.090546,  21.63853 ],
         [107.10289 ,  99.22139 ,  22.283009],
         [107.62125 ,  99.24715 ,  22.504412],
         [107.62125 ,  99.24715 ,  22.504412],
         [107.41661 ,  99.04623 ,  23.880707],
         [107.7979  ,  99.31178 ,  24.636095],
         [107.92139 ,  99.53052 ,  25.288488],
         [107.86411 ,  99.919205,  25.904547],
         [107.77966 , 100.15176 ,  26.299618],
         [107.64369 , 100.365776,  26.63597 ],
         [107.505936, 100.5528  ,  26.903254],
         [107.212234, 100.85303 ,  27.076902],
         [106.958855, 101.127075,  27.22244 ],
         [106.673485, 101.44151 ,  27.427526],
         [106.18195 , 101.97424 ,  27.705585],
         [105.66701 , 102.36799 ,  27.604712],
         [105.31789 , 102.65023 ,  27.568155],
         [104.89666 , 102.96558 ,  27.282944],
         [104.537575, 103.164474,  27.181255],
         [104.23893 , 103.397   ,  27.010674],
         [103.97909 , 103.60526 ,  26.7394  ],
         [103.75175 , 103.73744 ,  26.533997],
         [103.53679 , 103.88757 ,  26.303858],
         [103.373886, 104.04017 ,  26.032352],
         [103.2324  , 104.12411 ,  25.696949],
         [103.10438 , 104.23441 ,  25.30334 ],
         [103.0652  , 104.30807 ,  24.746992],
         [103.011986, 104.40447 ,  24.323969],
         [102.99174 , 104.512405,  23.742638],
         [103.331436, 104.60089 ,  22.710815],
         [107.62125 ,  99.24715 ,  22.504412],
         [108.46639 ,  99.46326 ,  21.52943 ],
         [109.18156 ,  99.91948 ,  21.418257],
         [109.56318 , 100.91049 ,  20.977894],
         [109.96868 , 101.96291 ,  20.530317],
         [109.897835, 102.69301 ,  20.412075],
         [109.84512 , 103.13389 ,  20.267681],
         [109.665085, 103.63354 ,  20.214918],
         [109.33675 , 104.16183 ,  20.045317],
         [109.081856, 104.47616 ,  19.996252],
         [108.89294 , 104.6766  ,  19.960768],
         [108.70481 , 104.88622 ,  19.92982 ],
         [108.47854 , 105.1317  ,  19.902004],
         [107.91661 , 105.22826 ,  19.804352],
         [107.32018 , 105.24429 ,  19.755213],
         [106.851006, 105.19761 ,  19.734667],
         [103.331436, 104.60089 ,  22.710815],
         [103.688576, 105.51603 ,  22.520317],
         [104.30009 , 106.232925,  22.633951],
         [104.79391 , 106.64361 ,  22.499722],
         [105.220856, 106.9779  ,  22.218985],
         [105.67667 , 107.20923 ,  22.031626],
         [106.05402 , 107.3746  ,  21.818901],
         [106.31341 , 107.52442 ,  21.476286],
         [106.45602 , 107.60944 ,  21.251146],
         [106.58158 , 107.680595,  20.968502],
         [106.67695 , 107.71454 ,  20.654102],
         [106.72677 , 107.70887 ,  20.32392 ],
         [106.747734, 107.70285 ,  19.92016 ],
         [106.76767 , 107.637115,  19.465567],
         [106.69759 , 107.53743 ,  19.017904],
         [106.53705 , 107.30846 ,  18.516912],
         [106.293945, 106.96142 ,  18.061487],
         [105.966286, 106.30794 ,  17.796019],
         [105.7568  , 105.9805  ,  17.645195],
         [105.50905 , 105.65467 ,  17.46733 ],
         [104.39712 ,  99.7424  ,  19.993492],
         [103.71102 , 101.5981  ,  19.763067],
         [103.3702  , 102.924095,  21.348282],
         [103.29027 , 103.30543 ,  21.651493],
         [103.24764 , 103.496254,  21.787436],
         [103.331436, 104.60089 ,  22.710815]], dtype=float32),
  array([[ 29.953098,  90.892944,  17.894676],
         [ 29.945044,  90.873985,  17.930662],
         [ 29.942327,  90.86878 ,  17.947332],
         [ 29.941343,  90.85813 ,  17.9687  ],
         [ 29.93869 ,  90.85125 ,  17.992155],
         [ 29.933523,  90.84785 ,  18.018814],
         [ 29.923393,  90.83828 ,  18.061693],
         [ 29.888199,  90.82818 ,  18.11343 ],
         [ 29.841812,  90.82061 ,  18.164799],
         [ 29.776613,  90.803635,  18.234238],
         [ 29.6661  ,  90.79192 ,  18.310997],
         [ 29.541775,  90.81512 ,  18.414053],
         [ 29.410494,  90.86148 ,  18.532581],
         [ 29.22555 ,  90.97624 ,  18.667568],
         [ 28.971413,  91.26973 ,  18.775066],
         [ 28.810379,  91.47154 ,  18.830597],
         [ 28.678381,  91.65272 ,  18.89175 ],
         [ 28.512232,  91.92386 ,  18.897827],
         [ 28.22498 ,  92.255295,  19.093512],
         [ 27.956934,  92.50393 ,  19.35234 ],
         [ 27.477615,  92.77657 ,  19.606955],
         [ 27.14292 ,  93.42569 ,  20.13879 ],
         [ 26.915176,  93.92781 ,  20.93497 ],
         [ 26.240046,  95.75563 ,  22.59764 ],
         [ 26.240046,  95.75563 ,  22.59764 ],
         [ 26.939903,  98.07896 ,  22.105537],
         [ 26.723402,  98.634514,  21.913818],
         [ 26.240046,  95.75563 ,  22.59764 ],
         [ 24.82587 ,  94.75828 ,  24.671429],
         [ 24.26787 ,  94.735596,  25.09461 ],
         [ 26.723402,  98.634514,  21.913818],
         [ 26.879496,  98.49945 ,  20.311226],
         [ 25.78119 ,  99.22908 ,  19.85049 ],
         [ 25.376259,  99.7838  ,  19.862843],
         [ 25.168915, 100.14643 ,  19.873713],
         [ 24.931814, 100.52582 ,  19.886845],
         [ 24.70707 , 100.85364 ,  19.900398],
         [ 24.47171 , 101.21293 ,  19.922218],
         [ 24.192472, 101.657845,  19.985384],
         [ 23.900122, 102.085   ,  20.15955 ],
         [ 23.575882, 102.49852 ,  20.599804],
         [ 23.307228, 102.79999 ,  21.01723 ],
         [ 23.15808 , 102.96628 ,  21.357458],
         [ 23.085127, 103.14635 ,  21.745605],
         [ 23.036968, 103.28097 ,  22.12465 ],
         [ 23.016846, 103.41939 ,  22.561914],
         [ 23.316086, 103.44342 ,  23.176956],
         [ 23.68544 , 103.37924 ,  23.662409],
         [ 24.189741, 103.278206,  24.048029],
         [ 24.753897, 103.1412  ,  24.347536],
         [ 25.091911, 102.984726,  24.51318 ],
         [ 25.250439, 102.88206 ,  24.596045],
         [ 25.389067, 102.78288 ,  24.664207],
         [ 25.546726, 102.67623 ,  24.733076],
         [ 25.726164, 102.550865,  24.794672],
         [ 25.958805, 102.34615 ,  24.846174],
         [ 26.211412, 102.10836 ,  24.839636],
         [ 26.462925, 101.882   ,  24.869162],
         [ 26.69198 , 101.65939 ,  24.884968],
         [ 27.376532, 100.79694 ,  25.031384],
         [ 26.723402,  98.634514,  21.913818],
         [ 27.495962,  99.43282 ,  23.696669],
         [ 27.494373,  99.66978 ,  23.906755],
         [ 27.491255,  99.88161 ,  24.091377],
         [ 27.489155, 100.05452 ,  24.2618  ],
         [ 27.495117, 100.03898 ,  24.2461  ],
         [ 27.376532, 100.79694 ,  25.031384],
         [ 26.723402,  98.634514,  21.913818],
         [ 25.266724,  99.36575 ,  22.497042],
         [ 24.919256,  99.64754 ,  22.519867],
         [ 24.50045 ,  99.94157 ,  22.568213],
         [ 24.033136, 100.19364 ,  22.583672],
         [ 23.67493 , 100.31875 ,  22.572805],
         [ 23.264484, 100.35045 ,  22.624418],
         [ 22.926306, 100.35821 ,  22.668947],
         [ 22.507267, 100.29221 ,  22.741482],
         [ 21.975746, 100.20229 ,  22.913248],
         [ 21.431883,  99.65774 ,  23.101831],
         [ 21.07402 ,  99.19791 ,  23.259977],
         [ 20.924223,  98.9014  ,  23.373716],
         [ 20.839445,  98.53201 ,  23.462618],
         [ 20.763681,  98.22787 ,  23.52982 ],
         [ 20.713808,  97.80448 ,  23.62517 ],
         [ 20.72508 ,  97.42027 ,  23.740145],
         [ 20.762526,  97.1122  ,  23.875036],
         [ 20.855778,  96.79756 ,  23.96516 ],
         [ 21.026072,  96.43225 ,  24.060318],
         [ 21.153994,  96.15243 ,  24.121475],
         [ 21.315088,  95.89018 ,  24.167858],
         [ 21.592115,  95.54283 ,  24.228394],
         [ 22.000937,  95.25313 ,  24.394308],
         [ 22.428467,  94.9886  ,  24.50681 ],
         [ 23.208652,  94.8184  ,  24.482248],
         [ 24.26787 ,  94.735596,  25.09461 ],
         [ 24.26787 ,  94.735596,  25.09461 ],
         [ 24.546604,  94.621574,  26.293123],
         [ 24.036482,  94.61734 ,  27.061228],
         [ 23.893333,  95.0562  ,  27.898466],
         [ 23.869606,  95.29834 ,  28.373533],
         [ 23.926195,  95.582794,  28.721626],
         [ 24.054943,  95.83324 ,  29.020798],
         [ 24.259897,  96.25431 ,  29.316786],
         [ 24.541199,  96.6042  ,  29.62666 ],
         [ 24.845129,  96.98913 ,  29.833616],
         [ 25.323807,  97.521805,  29.854418],
         [ 25.831192,  98.0207  ,  29.830334],
         [ 26.186644,  98.427505,  29.788689],
         [ 26.4956  ,  98.78501 ,  29.680319],
         [ 26.858934,  99.14578 ,  29.480143],
         [ 27.097038,  99.39849 ,  29.194809],
         [ 27.273859,  99.59948 ,  28.989658],
         [ 27.46208 ,  99.795265,  28.646416],
         [ 27.66668 ,  99.97671 ,  28.332941],
         [ 27.79562 , 100.09309 ,  28.051271],
         [ 27.872543, 100.20685 ,  27.797552],
         [ 27.933294, 100.33045 ,  27.500418],
         [ 27.972565, 100.474014,  27.166706],
         [ 27.988827, 100.57532 ,  26.77781 ],
         [ 27.984169, 100.63962 ,  26.42221 ],
         [ 27.907951, 100.684784,  25.887486],
         [ 27.376532, 100.79694 ,  25.031384]], dtype=float32)],
 36: [array([[ 99.91312 ,  91.980576,  16.676893],
         [ 99.99613 ,  91.98268 ,  16.735332],
         [100.03165 ,  91.981384,  16.751566],
         [100.05694 ,  91.98401 ,  16.768782],
         [100.07499 ,  91.98996 ,  16.788097],
         [100.115715,  91.99502 ,  16.815453],
         [100.157394,  92.00738 ,  16.848572],
         [100.19593 ,  92.026436,  16.887459],
         [100.23518 ,  92.04909 ,  16.936213],
         [100.27315 ,  92.07708 ,  16.995972],
         [100.31614 ,  92.108215,  17.067825],
         [100.36857 ,  92.14891 ,  17.146648],
         [100.43873 ,  92.18095 ,  17.314074],
         [100.65961 ,  92.386284,  17.558434],
         [100.905655,  92.61618 ,  17.767765],
         [101.1968  ,  92.854965,  17.910658],
         [101.731125,  93.03308 ,  18.153702],
         [102.267975,  93.34806 ,  18.497383],
         [102.77555 ,  93.70308 ,  19.161734],
         [102.90486 ,  94.21352 ,  20.07143 ],
         [103.679695,  95.91274 ,  21.988462],
         [103.679695,  95.91274 ,  21.988462],
         [103.03498 ,  98.043015,  21.563066],
         [103.22865 ,  98.57347 ,  21.460094],
         [103.679695,  95.91274 ,  21.988462],
         [104.99715 ,  94.836624,  23.939268],
         [105.616806,  94.797745,  24.398348],
         [103.22865 ,  98.57347 ,  21.460094],
         [102.18019 ,  99.40053 ,  23.333397],
         [102.1627  ,  99.74962 ,  23.704426],
         [102.17573 , 100.00776 ,  23.96748 ],
         [102.23702 , 100.28982 ,  24.223747],
         [102.33235 , 100.53654 ,  24.499285],
         [103.22865 ,  98.57347 ,  21.460094],
         [103.25531 ,  98.35583 ,  19.354986],
         [104.55301 ,  99.304665,  18.993773],
         [104.98915 ,  99.67034 ,  19.029205],
         [105.31461 , 100.043045,  19.077244],
         [105.62363 , 100.46142 ,  19.140049],
         [105.96886 , 100.99689 ,  19.248018],
         [106.27958 , 101.51394 ,  19.578897],
         [106.467834, 101.833046,  19.860573],
         [106.64251 , 102.10046 ,  20.144014],
         [106.73867 , 102.32724 ,  20.592531],
         [106.77371 , 102.57364 ,  21.100124],
         [106.69014 , 102.771866,  21.705374],
         [106.50677 , 102.8446  ,  22.204926],
         [106.2573  , 102.8763  ,  22.714113],
         [105.98935 , 102.93614 ,  23.157776],
         [105.680244, 102.874054,  23.55584 ],
         [105.24454 , 102.666664,  23.958559],
         [104.773254, 102.36871 ,  24.175642],
         [104.246895, 102.03257 ,  24.160625],
         [103.795654, 101.71023 ,  24.176628],
         [103.36488 , 101.39426 ,  24.174917],
         [103.00116 , 101.10819 ,  24.160696],
         [102.919716, 101.0593  ,  24.14876 ],
         [102.33235 , 100.53654 ,  24.499285],
         [103.22865 ,  98.57347 ,  21.460094],
         [105.0431  ,  99.248184,  22.36036 ],
         [105.45817 ,  99.40115 ,  22.43104 ],
         [105.87066 ,  99.623924,  22.501226],
         [106.33772 ,  99.644005,  22.54908 ],
         [106.76063 ,  99.527596,  22.646141],
         [107.08116 ,  99.46467 ,  22.72986 ],
         [107.42386 ,  99.351944,  22.798122],
         [107.815384,  98.9535  ,  22.95005 ],
         [108.1387  ,  98.434654,  23.091501],
         [108.28673 ,  98.13084 ,  23.185892],
         [108.35133 ,  97.95128 ,  23.239021],
         [108.4051  ,  97.73057 ,  23.321484],
         [108.42102 ,  97.36386 ,  23.360023],
         [108.4197  ,  97.00834 ,  23.397038],
         [108.39679 ,  96.66957 ,  23.415794],
         [108.33204 ,  96.30949 ,  23.472036],
         [108.11378 ,  95.901474,  23.55435 ],
         [107.76639 ,  95.512474,  23.651814],
         [106.96759 ,  95.06058 ,  23.787935],
         [105.616806,  94.797745,  24.398348],
         [105.616806,  94.797745,  24.398348],
         [105.14427 ,  94.41161 ,  25.975494],
         [105.45726 ,  94.583984,  26.64467 ],
         [105.52759 ,  94.73907 ,  27.111408],
         [105.530754,  94.97817 ,  27.54139 ],
         [105.49543 ,  95.24183 ,  27.874279],
         [105.44933 ,  95.48133 ,  28.174824],
         [105.38491 ,  95.6697  ,  28.386942],
         [105.21709 ,  95.91455 ,  28.597967],
         [105.036575,  96.18919 ,  28.804573],
         [104.82996 ,  96.46242 ,  28.98197 ],
         [104.471756,  96.90842 ,  29.005877],
         [104.088715,  97.31831 ,  29.02794 ],
         [103.7038  ,  97.70062 ,  28.993391],
         [103.32481 ,  98.14196 ,  28.853031],
         [102.89872 ,  98.55282 ,  28.62994 ],
         [102.7648  ,  98.68855 ,  28.557858],
         [102.62416 ,  98.830986,  28.470106],
         [102.4696  ,  99.015594,  28.254368],
         [102.315865,  99.22095 ,  27.936838],
         [102.15584 ,  99.406456,  27.632677],
         [102.0057  ,  99.59127 ,  27.345064],
         [101.87413 ,  99.77414 ,  27.082293],
         [101.75616 ,  99.95826 ,  26.805283],
         [101.70946 , 100.11724 ,  26.447584],
         [101.694984, 100.22807 ,  26.079773],
         [101.759186, 100.28924 ,  25.643198],
         [101.834435, 100.29345 ,  25.207312],
         [102.33235 , 100.53654 ,  24.499285]], dtype=float32),
  array([[ 33.32268 ,  95.140015,  17.891293],
         [ 33.27984 ,  95.18975 ,  17.92148 ],
         [ 33.265366,  95.20323 ,  17.931349],
         [ 33.254013,  95.2128  ,  17.937939],
         [ 33.24313 ,  95.22419 ,  17.944212],
         [ 33.231903,  95.23671 ,  17.950253],
         [ 33.21832 ,  95.25358 ,  17.964348],
         [ 33.19755 ,  95.27875 ,  17.982124],
         [ 33.171806,  95.309166,  18.003325],
         [ 33.144085,  95.34724 ,  18.021439],
         [ 33.112225,  95.41282 ,  18.038921],
         [ 33.034306,  95.516304,  18.055481],
         [ 32.92023 ,  95.63738 ,  18.045996],
         [ 32.799175,  95.763405,  18.00058 ],
         [ 32.683475,  95.89804 ,  17.946552],
         [ 32.540234,  96.129616,  18.008858],
         [ 32.457684,  96.27832 ,  18.058184],
         [ 32.389385,  96.414925,  18.107063],
         [ 32.30999 ,  96.58464 ,  18.145697],
         [ 32.2343  ,  96.90883 ,  18.147747],
         [ 31.672693,  97.30091 ,  18.641249],
         [ 31.180998,  97.62331 ,  19.084679],
         [ 30.669321,  98.015724,  19.892805],
         [ 30.619238,  98.66097 ,  20.542355],
         [ 30.482332, 100.24214 ,  22.309639],
         [ 30.482332, 100.24214 ,  22.309639],
         [ 31.184137, 101.91562 ,  21.967344],
         [ 31.151056, 102.678894,  21.80568 ],
         [ 30.482332, 100.24214 ,  22.309639],
         [ 29.616217,  99.59178 ,  23.99339 ],
         [ 28.522694,  99.74484 ,  24.878809],
         [ 28.011732,  99.74024 ,  25.20352 ],
         [ 31.151056, 102.678894,  21.80568 ],
         [ 29.845545, 103.7174  ,  22.277853],
         [ 29.374838, 104.034485,  22.487978],
         [ 29.136494, 104.20303 ,  22.583649],
         [ 28.833736, 104.38903 ,  22.68652 ],
         [ 28.479082, 104.581764,  22.722546],
         [ 28.045153, 104.767815,  22.920218],
         [ 27.371162, 104.765015,  23.063385],
         [ 26.704157, 104.51457 ,  23.285986],
         [ 26.43317 , 104.37569 ,  23.423866],
         [ 26.185276, 104.18406 ,  23.71025 ],
         [ 25.95405 , 103.65299 ,  23.75522 ],
         [ 25.778145, 103.31387 ,  23.819246],
         [ 25.703331, 103.09503 ,  23.86273 ],
         [ 25.657309, 102.90971 ,  23.906208],
         [ 25.618988, 102.6776  ,  23.955854],
         [ 25.608067, 102.37457 ,  24.018734],
         [ 25.599375, 102.05863 ,  24.081514],
         [ 25.628948, 101.67861 ,  24.110664],
         [ 25.739235, 101.19337 ,  24.202564],
         [ 26.003073, 100.830605,  24.300512],
         [ 26.240173, 100.55074 ,  24.388474],
         [ 26.555593, 100.34623 ,  24.492937],
         [ 26.9039  , 100.11148 ,  24.377697],
         [ 28.011732,  99.74024 ,  25.20352 ],
         [ 31.151056, 102.678894,  21.80568 ],
         [ 32.111   , 103.34968 ,  23.365795],
         [ 32.286396, 103.916145,  23.786144],
         [ 32.297966, 104.70287 ,  24.704405],
         [ 31.151056, 102.678894,  21.80568 ],
         [ 31.218536, 102.63916 ,  20.046206],
         [ 30.555256, 103.26368 ,  19.276731],
         [ 29.922585, 104.20245 ,  19.231352],
         [ 29.604849, 104.64074 ,  19.238438],
         [ 29.260813, 105.07153 ,  19.269499],
         [ 29.010881, 105.436676,  19.327726],
         [ 28.8079  , 105.86307 ,  19.549599],
         [ 28.54613 , 106.42795 ,  19.985062],
         [ 28.299004, 106.9079  ,  20.460941],
         [ 28.196253, 107.174995,  20.85394 ],
         [ 28.137661, 107.39369 ,  21.18988 ],
         [ 28.161503, 107.59432 ,  21.61416 ],
         [ 28.407207, 107.71529 ,  22.21262 ],
         [ 28.617699, 107.76269 ,  22.709038],
         [ 28.857204, 107.740524,  23.175718],
         [ 29.116693, 107.674416,  23.575706],
         [ 29.342354, 107.61552 ,  23.866058],
         [ 29.606571, 107.51381 ,  24.101612],
         [ 30.099161, 107.21621 ,  24.212152],
         [ 30.559765, 106.86911 ,  24.508875],
         [ 30.757019, 106.69642 ,  24.626566],
         [ 30.96987 , 106.49838 ,  24.70959 ],
         [ 31.303724, 106.19149 ,  24.74833 ],
         [ 31.689943, 105.8094  ,  24.763979],
         [ 31.840672, 105.68059 ,  24.75279 ],
         [ 32.297966, 104.70287 ,  24.704405],
         [ 28.011732,  99.74024 ,  25.20352 ],
         [ 28.619808,  99.27573 ,  26.7032  ],
         [ 28.43436 ,  99.568405,  27.520409],
         [ 28.498104,  99.83929 ,  28.076326],
         [ 28.698807, 100.18732 ,  28.513239],
         [ 28.937801, 100.617645,  28.92614 ],
         [ 29.113842, 100.93239 ,  29.230711],
         [ 29.351831, 101.252235,  29.388151],
         [ 29.501179, 101.44572 ,  29.469725],
         [ 29.803791, 101.65774 ,  29.590199],
         [ 30.196203, 102.006714,  29.654848],
         [ 30.73162 , 102.487946,  29.424988],
         [ 31.042967, 102.79392 ,  29.323822],
         [ 31.235918, 102.983696,  29.226   ],
         [ 31.44826 , 103.16481 ,  29.071434],
         [ 31.66086 , 103.37787 ,  28.745592],
         [ 31.884602, 103.55802 ,  28.479572],
         [ 32.03388 , 103.666855,  28.293346],
         [ 32.180607, 103.77571 ,  28.11661 ],
         [ 32.338425, 103.86634 ,  27.924286],
         [ 32.47882 , 104.10825 ,  27.674791],
         [ 32.624645, 104.279045,  27.357515],
         [ 32.730667, 104.416855,  26.919195],
         [ 32.768482, 104.50684 ,  26.530525],
         [ 32.755375, 104.57144 ,  26.118677],
         [ 32.72842 , 104.645966,  25.637215],
         [ 32.297966, 104.70287 ,  24.704405]], dtype=float32)],
 37: [array([[105.0821  ,  85.29246 ,  18.948261],
         [105.13098 ,  85.44394 ,  19.024305],
         [105.137054,  85.50661 ,  19.052757],
         [105.154015,  85.556305,  19.100084],
         [105.18093 ,  85.60692 ,  19.165478],
         [105.2161  ,  85.69007 ,  19.225098],
         [105.246376,  85.777664,  19.280832],
         [105.28506 ,  85.887314,  19.32609 ],
         [105.411995,  86.09    ,  19.39204 ],
         [105.73484 ,  86.27442 ,  19.698599],
         [106.3962  ,  86.542465,  19.834   ],
         [106.99104 ,  86.8031  ,  20.17904 ],
         [107.69798 ,  87.213425,  20.68416 ],
         [108.14922 ,  87.5337  ,  21.567581],
         [108.187065,  87.70672 ,  22.249317],
         [108.55747 ,  88.933426,  24.169521],
         [108.55747 ,  88.933426,  24.169521],
         [107.79347 ,  90.76229 ,  24.15037 ],
         [107.95386 ,  91.38256 ,  24.164604],
         [108.55747 ,  88.933426,  24.169521],
         [109.717514,  87.82589 ,  25.708055],
         [110.43427 ,  87.79873 ,  26.147717],
         [107.95386 ,  91.38256 ,  24.164604],
         [107.08298 ,  91.65004 ,  26.206884],
         [107.13951 ,  92.21056 ,  26.72689 ],
         [107.18548 ,  92.48729 ,  27.046646],
         [107.504074,  93.06436 ,  27.903767],
         [110.43427 ,  87.79873 ,  26.147717],
         [110.51043 ,  87.4518  ,  27.303474],
         [111.16218 ,  87.112816,  27.84396 ],
         [111.58459 ,  87.190636,  28.65873 ],
         [111.71979 ,  87.294426,  29.150564],
         [111.77345 ,  87.445694,  29.62326 ],
         [111.716034,  87.69089 ,  30.171442],
         [111.58001 ,  87.99099 ,  30.639393],
         [111.45732 ,  88.170525,  30.94103 ],
         [111.268234,  88.42764 ,  31.25939 ],
         [111.04043 ,  88.692345,  31.53548 ],
         [110.84386 ,  88.888145,  31.70915 ],
         [110.55212 ,  89.16648 ,  31.883965],
         [110.09189 ,  89.49062 ,  31.934359],
         [109.68557 ,  89.85015 ,  31.959301],
         [109.35134 ,  90.14719 ,  31.933283],
         [109.04679 ,  90.41352 ,  31.884363],
         [108.74379 ,  90.68832 ,  31.825119],
         [108.40466 ,  90.96644 ,  31.598385],
         [108.16167 ,  91.17834 ,  31.354511],
         [107.96266 ,  91.369026,  31.162407],
         [107.729485,  91.60329 ,  30.894917],
         [107.55897 ,  91.783485,  30.61373 ],
         [107.38141 ,  91.97608 ,  30.35173 ],
         [107.268524,  92.21862 ,  29.917208],
         [107.18816 ,  92.389305,  29.559538],
         [107.11481 ,  92.468765,  29.216291],
         [107.504074,  93.06436 ,  27.903767],
         [107.95386 ,  91.38256 ,  24.164604],
         [107.65103 ,  91.598015,  22.096401],
         [108.5375  ,  92.59393 ,  21.588818],
         [109.19138 ,  93.3019  ,  21.825788],
         [109.59723 ,  93.79963 ,  21.911848],
         [109.89787 ,  94.21685 ,  21.942528],
         [110.19483 ,  94.62968 ,  22.045378],
         [110.41965 ,  95.00682 ,  22.238241],
         [110.70929 ,  95.302414,  22.664566],
         [110.973885,  95.63802 ,  23.079906],
         [111.2053  ,  95.85278 ,  23.658552],
         [111.257996,  95.89998 ,  24.25954 ],
         [111.28563 ,  95.96646 ,  24.826077],
         [111.20102 ,  95.938034,  25.419437],
         [110.944084,  95.84228 ,  25.959085],
         [109.96858 ,  95.63877 ,  27.23282 ],
         [109.501854,  95.27927 ,  27.45092 ],
         [109.08769 ,  94.97207 ,  27.547527],
         [108.64911 ,  94.60348 ,  27.574661],
         [108.23381 ,  94.27931 ,  27.564566],
         [107.504074,  93.06436 ,  27.903767],
         [107.95386 ,  91.38256 ,  24.164604],
         [109.70998 ,  92.094894,  24.727146],
         [110.25977 ,  92.44637 ,  24.72742 ],
         [110.85048 ,  92.70593 ,  24.731117],
         [111.49629 ,  92.87601 ,  24.718952],
         [111.88649 ,  92.93627 ,  24.708586],
         [112.22099 ,  92.93744 ,  24.720871],
         [112.58796 ,  92.88509 ,  24.723904],
         [113.01869 ,  92.6482  ,  24.774694],
         [113.38894 ,  92.43086 ,  24.830654],
         [113.77186 ,  91.98087 ,  24.873487],
         [114.092834,  91.45706 ,  24.913977],
         [114.24447 ,  90.68929 ,  25.145493],
         [114.19904 ,  90.15998 ,  25.33819 ],
         [114.11434 ,  89.78071 ,  25.424803],
         [112.82496 ,  88.50726 ,  25.66756 ],
         [112.16142 ,  88.23238 ,  25.734509],
         [111.54334 ,  88.11956 ,  25.65834 ],
         [110.43427 ,  87.79873 ,  26.147717]], dtype=float32),
  array([[31.903383, 80.86779 , 16.920141],
         [31.737478, 80.9138  , 17.072598],
         [31.652409, 80.92802 , 17.12313 ],
         [31.57713 , 80.93334 , 17.176876],
         [31.480867, 80.96811 , 17.242622],
         [31.375513, 81.02534 , 17.355803],
         [31.295218, 81.077286, 17.515165],
         [31.184647, 81.172775, 17.746946],
         [30.666744, 81.350075, 17.990185],
         [30.108322, 81.567085, 18.329292],
         [29.486486, 81.83041 , 19.007118],
         [29.242807, 82.23289 , 19.677652],
         [28.759476, 83.51918 , 21.960539],
         [28.759476, 83.51918 , 21.960539],
         [29.13212 , 85.31271 , 22.03466 ],
         [28.841532, 85.96376 , 22.028421],
         [28.759476, 83.51918 , 21.960539],
         [27.930695, 82.44572 , 23.715628],
         [26.86112 , 82.18624 , 24.459312],
         [26.412243, 82.00639 , 24.746222],
         [28.841532, 85.96376 , 22.028421],
         [29.000631, 86.350204, 20.085533],
         [27.67747 , 86.99145 , 19.705854],
         [26.988998, 87.526085, 19.853008],
         [26.653307, 87.82893 , 19.87524 ],
         [26.319126, 88.12031 , 19.89925 ],
         [25.994507, 88.3985  , 19.966536],
         [25.669954, 88.70597 , 20.040928],
         [25.312973, 88.981224, 20.435997],
         [25.046213, 89.23339 , 20.715504],
         [24.779749, 89.50001 , 21.048767],
         [24.570385, 89.67067 , 21.515793],
         [24.41516 , 89.85567 , 21.977411],
         [24.359814, 89.99247 , 22.593714],
         [24.475058, 90.074776, 23.125374],
         [24.60653 , 90.13163 , 23.578436],
         [24.946327, 90.097694, 24.038757],
         [25.245378, 90.09412 , 24.475443],
         [25.544653, 90.057785, 24.848053],
         [25.77682 , 90.035385, 25.145191],
         [26.072592, 89.948814, 25.42686 ],
         [26.631393, 89.70163 , 25.560232],
         [27.079739, 89.51405 , 25.596779],
         [27.488438, 89.30264 , 25.622362],
         [27.865126, 89.13527 , 25.633211],
         [28.25033 , 88.993034, 25.65701 ],
         [28.650204, 88.728485, 25.636791],
         [29.349333, 87.77584 , 25.75211 ],
         [28.841532, 85.96376 , 22.028421],
         [29.748928, 86.42805 , 24.054754],
         [29.712296, 86.88947 , 24.469666],
         [29.628504, 87.11483 , 24.746147],
         [29.349333, 87.77584 , 25.75211 ],
         [28.841532, 85.96376 , 22.028421],
         [27.02432 , 86.28607 , 22.699762],
         [26.555666, 86.4392  , 22.752495],
         [26.084333, 86.61512 , 22.787941],
         [25.469143, 86.73356 , 22.787231],
         [24.765734, 86.857956, 22.917034],
         [24.08316 , 86.69127 , 23.055935],
         [23.515429, 86.15291 , 23.0676  ],
         [23.203451, 85.527626, 23.18574 ],
         [23.075893, 85.226456, 23.282202],
         [22.989962, 84.923065, 23.3977  ],
         [22.913412, 84.50778 , 23.49534 ],
         [23.022717, 83.92336 , 23.717686],
         [23.30235 , 83.41148 , 23.870838],
         [23.469843, 83.12868 , 23.978533],
         [23.5941  , 82.93496 , 24.038687],
         [23.820972, 82.675674, 24.154703],
         [24.32016 , 82.43056 , 24.071735],
         [24.747995, 82.28699 , 23.986494],
         [25.348143, 82.13817 , 23.888084],
         [26.412243, 82.00639 , 24.746222],
         [26.412243, 82.00639 , 24.746222],
         [27.002012, 81.621704, 26.08083 ],
         [26.34152 , 81.44746 , 26.948818],
         [26.108097, 81.53968 , 27.54708 ],
         [26.08141 , 81.87192 , 28.105324],
         [26.22591 , 82.19001 , 28.554537],
         [26.353685, 82.51117 , 28.942076],
         [26.52615 , 82.79916 , 29.261272],
         [26.82338 , 83.17205 , 29.587116],
         [27.043022, 83.465385, 29.793344],
         [27.440567, 83.97277 , 29.831553],
         [27.811726, 84.42236 , 29.824167],
         [28.160566, 84.808235, 29.755798],
         [28.53551 , 85.203316, 29.658243],
         [28.868387, 85.64425 , 29.415016],
         [29.018341, 85.854576, 29.248615],
         [29.18398 , 86.10059 , 29.056574],
         [29.36198 , 86.3284  , 28.836634],
         [29.498503, 86.581894, 28.538357],
         [29.6009  , 86.80966 , 28.255314],
         [29.690714, 87.05174 , 27.875551],
         [29.73378 , 87.24188 , 27.53298 ],
         [29.739029, 87.41767 , 27.137249],
         [29.730503, 87.55064 , 26.917885],
         [29.349333, 87.77584 , 25.75211 ]], dtype=float32)],
 38: [array([[105.06373 ,  93.43217 ,  18.415354],
         [105.21703 ,  93.41016 ,  18.47546 ],
         [105.310524,  93.39398 ,  18.514603],
         [105.40045 ,  93.389534,  18.562542],
         [105.48419 ,  93.39254 ,  18.629976],
         [105.56452 ,  93.39419 ,  18.71947 ],
         [105.63884 ,  93.2666  ,  18.987291],
         [106.393105,  93.86318 ,  19.243464],
         [107.07081 ,  94.11375 ,  19.507544],
         [107.650826,  94.47826 ,  20.05579 ],
         [107.95563 ,  94.94102 ,  20.75427 ],
         [108.62529 ,  96.49471 ,  22.999393],
         [108.62529 ,  96.49471 ,  22.999393],
         [109.775406,  95.354164,  24.882177],
         [110.41648 ,  95.33001 ,  25.377337],
         [108.62529 ,  96.49471 ,  22.999393],
         [108.088104,  98.58921 ,  22.92905 ],
         [108.459404,  99.34032 ,  22.96467 ],
         [110.41648 ,  95.33001 ,  25.377337],
         [111.57435 ,  95.67846 ,  24.889442],
         [112.436195,  95.82799 ,  24.844816],
         [113.06229 ,  96.3994  ,  24.7213  ],
         [113.33402 ,  96.8412  ,  24.559227],
         [113.496666,  97.40449 ,  24.223063],
         [113.49011 ,  98.208405,  24.15603 ],
         [113.3934  ,  98.866875,  24.082443],
         [112.72876 ,  99.39755 ,  23.740273],
         [112.3833  ,  99.72061 ,  23.585476],
         [111.96122 , 100.03542 ,  23.549448],
         [111.37471 , 100.183815,  23.504059],
         [110.69098 , 100.10744 ,  23.466743],
         [110.14875 ,  99.88301 ,  23.468958],
         [108.459404,  99.34032 ,  22.96467 ],
         [110.41648 ,  95.33001 ,  25.377337],
         [110.25067 ,  94.95981 ,  26.57638 ],
         [110.886894,  94.92703 ,  27.514238],
         [111.13026 ,  95.076546,  28.12548 ],
         [111.24291 ,  95.2595  ,  28.673937],
         [111.16941 ,  95.492775,  29.125288],
         [111.02144 ,  95.74138 ,  29.593826],
         [110.60635 ,  96.08043 ,  30.100033],
         [110.37595 ,  96.33237 ,  30.359167],
         [109.99299 ,  96.771255,  30.593643],
         [109.38424 ,  97.34292 ,  30.755095],
         [109.12887 ,  97.56059 ,  30.755608],
         [108.86367 ,  97.75823 ,  30.750599],
         [108.61486 ,  97.94683 ,  30.69714 ],
         [108.41865 ,  98.210365,  30.607285],
         [108.26958 ,  98.40132 ,  30.515553],
         [107.95382 ,  98.59265 ,  30.25033 ],
         [107.71712 ,  98.88892 ,  29.979156],
         [107.58742 ,  99.08172 ,  29.799816],
         [107.42694 ,  99.284706,  29.563612],
         [107.24898 ,  99.49625 ,  29.267675],
         [107.1154  ,  99.765724,  28.931639],
         [107.156334, 100.26613 ,  28.473175],
         [107.1955  , 100.452   ,  28.126003],
         [107.213646, 100.56832 ,  27.836699],
         [107.92027 , 100.846664,  26.29813 ],
         [108.459404,  99.34032 ,  22.96467 ],
         [107.504196,  99.70493 ,  25.104343],
         [107.92027 , 100.846664,  26.29813 ],
         [108.459404,  99.34032 ,  22.96467 ],
         [108.41333 ,  99.832275,  20.904034],
         [109.44175 , 100.619286,  20.678326],
         [109.885284, 101.11688 ,  20.747583],
         [110.310844, 101.64955 ,  21.004398],
         [110.68171 , 102.15016 ,  21.307014],
         [110.9831  , 102.52288 ,  21.52906 ],
         [111.26195 , 102.85229 ,  22.018782],
         [111.44975 , 103.01824 ,  22.494879],
         [111.56932 , 103.10206 ,  22.959116],
         [111.636635, 103.174675,  23.342707],
         [111.65292 , 103.27496 ,  23.73832 ],
         [111.60691 , 103.374016,  24.213676],
         [111.45672 , 103.44885 ,  24.702097],
         [111.230965, 103.35874 ,  25.191328],
         [110.95378 , 103.25619 ,  25.610857],
         [110.45943 , 103.13223 ,  25.959919],
         [110.07145 , 102.95319 ,  26.189814],
         [109.54807 , 102.6592  ,  26.234112],
         [108.942566, 102.268845,  26.261457],
         [107.92027 , 100.846664,  26.29813 ]], dtype=float32),
  array([[ 25.55838 ,  99.899284,  22.944357],
         [ 26.116652, 102.027626,  22.639017],
         [ 25.845903, 102.63633 ,  22.58773 ],
         [ 25.55838 ,  99.899284,  22.944357],
         [ 24.545107,  98.75486 ,  24.884876],
         [ 23.982   ,  98.723114,  25.394629],
         [ 25.845903, 102.63633 ,  22.58773 ],
         [ 25.859776, 102.69192 ,  20.49784 ],
         [ 24.739735, 103.60716 ,  20.064837],
         [ 24.17698 , 104.204025,  20.122232],
         [ 23.615532, 104.81995 ,  20.273796],
         [ 23.092014, 105.4273  ,  20.74817 ],
         [ 22.809385, 105.730675,  21.145393],
         [ 22.602654, 105.943565,  21.442158],
         [ 22.451176, 106.13919 ,  21.83224 ],
         [ 22.344893, 106.331   ,  22.174904],
         [ 22.38922 , 106.3733  ,  22.803663],
         [ 22.45433 , 106.42048 ,  23.284712],
         [ 22.608955, 106.427185,  23.76929 ],
         [ 22.833101, 106.43879 ,  24.264957],
         [ 23.089285, 106.43662 ,  24.695517],
         [ 23.422468, 106.41582 ,  25.086645],
         [ 23.763536, 106.372246,  25.3497  ],
         [ 24.194508, 106.22228 ,  25.529442],
         [ 24.709389, 105.98963 ,  25.543756],
         [ 25.107037, 105.78442 ,  25.53879 ],
         [ 25.46725 , 105.583176,  25.544222],
         [ 25.78735 , 105.36973 ,  25.529627],
         [ 26.812086, 104.08344 ,  25.707048],
         [ 25.845903, 102.63633 ,  22.58773 ],
         [ 26.969934, 103.16949 ,  24.61054 ],
         [ 26.812086, 104.08344 ,  25.707048],
         [ 25.845903, 102.63633 ,  22.58773 ],
         [ 24.050909, 103.24775 ,  23.219114],
         [ 23.501001, 103.45027 ,  23.218956],
         [ 22.867058, 103.46785 ,  23.263994],
         [ 22.33085 , 103.49544 ,  23.334255],
         [ 21.694458, 103.081665,  23.485458],
         [ 21.327644, 102.605835,  23.6453  ],
         [ 21.146608, 102.1287  ,  23.914455],
         [ 21.032671, 101.82665 ,  24.036764],
         [ 20.914358, 101.442665,  24.085178],
         [ 20.845263, 100.924706,  24.198574],
         [ 20.960325, 100.32557 ,  24.445326],
         [ 21.190807,  99.930534,  24.636965],
         [ 21.453928,  99.57264 ,  24.740812],
         [ 21.835505,  99.23029 ,  24.775024],
         [ 22.627562,  98.93272 ,  24.786043],
         [ 23.982   ,  98.723114,  25.394629],
         [ 23.982   ,  98.723114,  25.394629],
         [ 24.424265,  98.47226 ,  26.763618],
         [ 23.941896,  98.48241 ,  27.693764],
         [ 23.880463,  98.73754 ,  28.460253],
         [ 23.929697,  98.879776,  28.892082],
         [ 24.147488,  99.124664,  29.341228],
         [ 24.406038,  99.40417 ,  29.714548],
         [ 24.752605,  99.8943  ,  29.993683],
         [ 25.019804, 100.289375,  30.101574],
         [ 25.275177, 100.51005 ,  30.183786],
         [ 25.508175, 100.71278 ,  30.292381],
         [ 25.83934 , 101.072296,  30.18051 ],
         [ 26.231718, 101.50494 ,  29.992094],
         [ 26.446445, 101.72382 ,  29.798946],
         [ 26.638157, 101.9576  ,  29.507658],
         [ 26.83122 , 102.14187 ,  29.328318],
         [ 26.983315, 102.30238 ,  29.203148],
         [ 27.155851, 102.48778 ,  29.05731 ],
         [ 27.325302, 102.72856 ,  28.832556],
         [ 27.44793 , 102.92028 ,  28.61452 ],
         [ 27.542309, 103.1812  ,  28.333324],
         [ 27.601194, 103.35694 ,  28.02913 ],
         [ 27.60358 , 103.50442 ,  27.74251 ],
         [ 27.618555, 103.62776 ,  27.492002],
         [ 27.565346, 103.91347 ,  27.05506 ],
         [ 26.812086, 104.08344 ,  25.707048],
         [ 29.184895,  95.212875,  17.876638],
         [ 28.981808,  95.363014,  17.899569],
         [ 28.73062 ,  95.41834 ,  18.147808],
         [ 28.452076,  95.61194 ,  18.196611],
         [ 28.382067,  95.68005 ,  18.206472],
         [ 28.336834,  95.73665 ,  18.225199],
         [ 28.291553,  95.78431 ,  18.24507 ],
         [ 28.245483,  95.823524,  18.262047],
         [ 28.201769,  95.85748 ,  18.28086 ],
         [ 28.146492,  95.90077 ,  18.290222],
         [ 28.071154,  95.96658 ,  18.30854 ],
         [ 27.990932,  96.07935 ,  18.37416 ],
         [ 27.934534,  96.18381 ,  18.438787],
         [ 27.889215,  96.2949  ,  18.487883],
         [ 27.84214 ,  96.41158 ,  18.541294],
         [ 27.80479 ,  96.54236 ,  18.595562],
         [ 27.741875,  96.69235 ,  18.648844],
         [ 27.616892,  97.03962 ,  18.7549  ],
         [ 26.790897,  97.19552 ,  19.283287],
         [ 26.266369,  97.489075,  19.681156],
         [ 26.08926 ,  98.04878 ,  20.37922 ],
         [ 26.033401,  98.37309 ,  20.982788],
         [ 25.55838 ,  99.899284,  22.944357]], dtype=float32)],
 39: [array([[101.32146 ,  83.38346 ,  14.470194],
         [101.48269 ,  83.39506 ,  14.624061],
         [101.53865 ,  83.40121 ,  14.687076],
         [101.58222 ,  83.4     ,  14.766041],
         [101.668465,  83.43243 ,  14.888525],
         [101.75341 ,  83.48667 ,  15.026037],
         [101.98029 ,  83.62112 ,  15.218126],
         [102.280594,  83.83942 ,  15.396742],
         [102.909515,  84.15547 ,  15.665797],
         [103.58691 ,  84.47847 ,  16.14264 ],
         [104.131   ,  84.857925,  16.92976 ],
         [104.27101 ,  85.21567 ,  17.817184],
         [104.72108 ,  86.42989 ,  19.531887],
         [104.72108 ,  86.42989 ,  19.531887],
         [105.640144,  85.339966,  21.083054],
         [106.70724 ,  85.098495,  21.70956 ],
         [107.27729 ,  84.945885,  21.968138],
         [104.72108 ,  86.42989 ,  19.531887],
         [104.164185,  88.35834 ,  19.284866],
         [104.40168 ,  88.99907 ,  19.265213],
         [107.27729 ,  84.945885,  21.968138],
         [108.24477 ,  85.19691 ,  21.112627],
         [109.05324 ,  85.51172 ,  21.321062],
         [109.77335 ,  86.294365,  20.949244],
         [110.12228 ,  86.86979 ,  20.715214],
         [110.257034,  87.329445,  20.53878 ],
         [110.39643 ,  87.88114 ,  20.388824],
         [110.10272 ,  88.72806 ,  20.16992 ],
         [109.67353 ,  89.23877 ,  20.104996],
         [109.094826,  89.66995 ,  20.111368],
         [108.55783 ,  89.855194,  20.096872],
         [108.0482  ,  89.99069 ,  20.083809],
         [107.43967 ,  89.97351 ,  20.089058],
         [106.82334 ,  89.85517 ,  20.0574  ],
         [106.401695,  89.73595 ,  20.025286],
         [105.983604,  89.64487 ,  19.967346],
         [105.78808 ,  89.53243 ,  19.906803],
         [104.40168 ,  88.99907 ,  19.265213],
         [107.27729 ,  84.945885,  21.968138],
         [107.05048 ,  84.455215,  23.264574],
         [107.60297 ,  84.75058 ,  24.017803],
         [107.76682 ,  84.96655 ,  24.548765],
         [107.81528 ,  85.26081 ,  25.107893],
         [107.759674,  85.54643 ,  25.592573],
         [107.617   ,  85.82282 ,  25.956886],
         [107.399284,  86.13598 ,  26.234734],
         [107.167755,  86.44528 ,  26.510538],
         [106.97902 ,  86.67839 ,  26.687923],
         [106.766624,  86.87882 ,  26.813263],
         [106.5275  ,  87.115295,  26.908415],
         [106.218475,  87.45869 ,  26.954876],
         [105.86301 ,  87.86173 ,  26.921959],
         [105.45677 ,  88.23189 ,  26.885038],
         [105.01379 ,  88.62244 ,  26.711327],
         [104.69618 ,  89.06721 ,  26.482733],
         [104.59004 ,  89.21688 ,  26.403631],
         [104.47565 ,  89.36323 ,  26.300713],
         [104.33434 ,  89.53539 ,  26.138191],
         [104.13483 ,  89.764114,  25.848145],
         [103.990234,  89.905685,  25.602592],
         [103.87095 ,  90.114105,  25.39046 ],
         [103.76057 ,  90.29682 ,  25.106964],
         [103.70877 ,  90.46521 ,  24.825544],
         [103.68623 ,  90.625465,  24.445469],
         [103.70154 ,  90.748184,  24.089613],
         [104.11948 ,  90.97119 ,  23.049072],
         [104.40168 ,  88.99907 ,  19.265213],
         [104.09092 ,  89.29933 ,  17.621887],
         [104.905014,  90.06026 ,  17.10379 ],
         [105.49064 ,  90.56917 ,  17.11864 ],
         [105.81741 ,  90.90289 ,  17.159824],
         [106.09282 ,  91.208275,  17.228466],
         [106.41514 ,  91.54384 ,  17.416594],
         [106.804665,  91.99362 ,  17.73649 ],
         [107.234406,  92.5517  ,  17.842012],
         [107.53379 ,  92.932556,  17.96363 ],
         [107.905075,  93.329056,  18.355879],
         [108.17743 ,  93.53786 ,  18.664894],
         [108.39488 ,  93.713   ,  19.05281 ],
         [108.52663 ,  93.88009 ,  19.508734],
         [108.51481 ,  94.04929 ,  20.117788],
         [108.15833 ,  93.92447 ,  20.924055],
         [107.96076 ,  93.84557 ,  21.364698],
         [107.75647 ,  93.69848 ,  21.730173],
         [107.52855 ,  93.4722  ,  22.101692],
         [107.09707 ,  93.12633 ,  22.390724],
         [106.76572 ,  92.98772 ,  22.56545 ],
         [106.5069  ,  92.86048 ,  22.680754],
         [106.15999 ,  92.64549 ,  22.785961],
         [105.76535 ,  92.42014 ,  22.831648],
         [105.369354,  92.19549 ,  22.893322],
         [105.016205,  91.965576,  22.910418],
         [104.86059 ,  91.89782 ,  22.965462],
         [104.11948 ,  90.97119 ,  23.049072],
         [104.40168 ,  88.99907 ,  19.265213],
         [103.7512  ,  89.31452 ,  21.193457],
         [103.733345,  89.662415,  21.532974],
         [103.707344,  89.88962 ,  21.752691],
         [103.61805 ,  90.16352 ,  21.933369],
         [103.79949 ,  90.3     ,  22.186132],
         [104.11948 ,  90.97119 ,  23.049072]], dtype=float32),
  array([[33.524597 , 87.48019  , 15.4616995],
         [33.435684 , 87.60481  , 15.496979 ],
         [33.38883  , 87.6557   , 15.517714 ],
         [33.347557 , 87.70577  , 15.540147 ],
         [33.316887 , 87.76082  , 15.57161  ],
         [33.29618  , 87.82353  , 15.609843 ],
         [33.285713 , 87.90337  , 15.647149 ],
         [33.278954 , 88.003174 , 15.686601 ],
         [33.314747 , 88.16355  , 15.705344 ],
         [32.9065   , 88.45316  , 16.016424 ],
         [32.40548  , 88.75397  , 16.166754 ],
         [31.891235 , 89.09604  , 16.55053  ],
         [31.284403 , 89.47301  , 17.10182  ],
         [30.96542  , 90.04398  , 17.872702 ],
         [31.008484 , 91.406235 , 19.933153 ],
         [31.008484 , 91.406235 , 19.933153 ],
         [30.300497 , 90.656975 , 21.705967 ],
         [29.342337 , 90.710945 , 22.473478 ],
         [28.900764 , 90.71391  , 22.774519 ],
         [31.008484 , 91.406235 , 19.933153 ],
         [31.722416 , 93.14415  , 19.7632   ],
         [31.621052 , 93.8826   , 19.783976 ],
         [28.900764 , 90.71391  , 22.774519 ],
         [29.197529 , 90.48276  , 23.862982 ],
         [28.576548 , 90.46945  , 24.706638 ],
         [28.430595 , 90.88397  , 25.403002 ],
         [28.399136 , 91.14126  , 25.861605 ],
         [28.452759 , 91.40254  , 26.260805 ],
         [28.619675 , 91.70253  , 26.728493 ],
         [28.96278  , 92.13289  , 27.14086  ],
         [29.214903 , 92.38417  , 27.368774 ],
         [29.405153 , 92.56522  , 27.506983 ],
         [29.739592 , 92.71714  , 27.75912  ],
         [30.369202 , 93.17968  , 27.68641  ],
         [30.821573 , 93.53904  , 27.688938 ],
         [31.1879   , 93.86792  , 27.619957 ],
         [31.601639 , 94.20935  , 27.372011 ],
         [31.798712 , 94.43707  , 27.219713 ],
         [31.945688 , 94.59332  , 27.107824 ],
         [32.089928 , 94.75564  , 26.989614 ],
         [32.271507 , 94.97794  , 26.820194 ],
         [32.54271  , 95.24503  , 26.442108 ],
         [32.70667  , 95.48359  , 26.161606 ],
         [32.81508  , 95.65661  , 25.914278 ],
         [32.895664 , 95.82335  , 25.676569 ],
         [32.982952 , 95.93425  , 25.396503 ],
         [33.03275  , 96.03359  , 25.037296 ],
         [33.032425 , 96.08855  , 24.715845 ],
         [33.012386 , 96.1179   , 24.407902 ],
         [32.43347  , 96.238    , 23.305775 ],
         [31.621052 , 93.8826   , 19.783976 ],
         [32.48196  , 94.18793  , 21.517735 ],
         [32.599266 , 94.46673  , 21.776514 ],
         [32.65447  , 94.64903  , 21.934875 ],
         [32.69148  , 94.8705   , 22.106787 ],
         [32.69956  , 94.941734 , 22.186205 ],
         [32.43347  , 96.238    , 23.305775 ],
         [31.621052 , 93.8826   , 19.783976 ],
         [31.729204 , 94.16042  , 18.061537 ],
         [31.146255 , 94.740814 , 17.613064 ],
         [30.599947 , 95.42853  , 17.689577 ],
         [30.244505 , 95.811226 , 17.700603 ],
         [30.01373  , 96.10207  , 17.749022 ],
         [29.801609 , 96.439156 , 17.814127 ],
         [29.57966  , 96.79065  , 17.845646 ],
         [29.307066 , 97.26567  , 17.909775 ],
         [29.068773 , 97.69517  , 18.082203 ],
         [28.7985   , 98.26384  , 18.405191 ],
         [28.573881 , 98.603195 , 18.628965 ],
         [28.337471 , 98.92557  , 18.951994 ],
         [28.216171 , 99.20352  , 19.64621  ],
         [28.157347 , 99.44926  , 20.088333 ],
         [28.279669 , 99.631676 , 20.673737 ],
         [28.689665 , 99.518105 , 21.34115  ],
         [28.941643 , 99.50646  , 21.692928 ],
         [29.14921  , 99.450836 , 21.949642 ],
         [29.378057 , 99.3096   , 22.25509  ],
         [29.577257 , 99.17584  , 22.46023  ],
         [29.793844 , 99.04955  , 22.655155 ],
         [30.20736  , 98.69399  , 22.775381 ],
         [30.725496 , 98.39529  , 23.033117 ],
         [30.951439 , 98.213425 , 23.101545 ],
         [31.106806 , 98.060875 , 23.165758 ],
         [31.277964 , 97.905    , 23.218224 ],
         [31.605919 , 97.661285 , 23.370256 ],
         [32.43347  , 96.238    , 23.305775 ],
         [28.900764 , 90.71391  , 22.774519 ],
         [28.009827 , 90.948135 , 22.096334 ],
         [27.293472 , 91.14301  , 22.209026 ],
         [26.461603 , 91.892876 , 22.123428 ],
         [26.095797 , 92.769295 , 21.897934 ],
         [25.936718 , 93.23451  , 21.67744  ],
         [25.915358 , 93.68144  , 21.507528 ],
         [25.90237  , 93.94684  , 21.40629  ],
         [25.972162 , 94.284874 , 21.33703  ],
         [26.13751  , 94.706985 , 21.27043  ],
         [26.355125 , 95.07212  , 21.167053 ],
         [26.685053 , 95.396545 , 21.007126 ],
         [27.09674  , 95.67599  , 20.917965 ],
         [27.756407 , 95.80163  , 20.7819   ],
         [29.130854 , 95.52503  , 20.770163 ],
         [29.202394 , 95.50115  , 20.766094 ],
         [29.651297 , 95.20667  , 20.692583 ],
         [30.046013 , 95.01816  , 20.646446 ],
         [30.542856 , 94.70554  , 20.594694 ],
         [31.621052 , 93.8826   , 19.783976 ]], dtype=float32)],
 40: [array([[102.93285 ,  84.611206,  16.510784],
         [103.13271 ,  84.57616 ,  16.724298],
         [103.211716,  84.50214 ,  16.837233],
         [103.51716 ,  84.537544,  17.1327  ],
         [103.916664,  84.78866 ,  17.288992],
         [104.31366 ,  85.027534,  17.502157],
         [105.015816,  85.181175,  17.66286 ],
         [105.69414 ,  85.69083 ,  18.483467],
         [105.895325,  86.17371 ,  19.182314],
         [106.55768 ,  87.61956 ,  20.876831],
         [106.55768 ,  87.61956 ,  20.876831],
         [106.250435,  89.50797 ,  20.62567 ],
         [106.65088 ,  90.15469 ,  20.630663],
         [106.55768 ,  87.61956 ,  20.876831],
         [107.4394  ,  86.7148  ,  22.54119 ],
         [108.65337 ,  86.77327 ,  23.285706],
         [109.32698 ,  86.6643  ,  23.612291],
         [106.65088 ,  90.15469 ,  20.630663],
         [105.91795 ,  90.94361 ,  22.448652],
         [106.065834,  91.53556 ,  22.899315],
         [106.43824 ,  92.31783 ,  23.770128],
         [106.65088 ,  90.15469 ,  20.630663],
         [106.48897 ,  90.20548 ,  18.50586 ],
         [107.51208 ,  90.84062 ,  17.931477],
         [108.18137 ,  91.42823 ,  17.970274],
         [108.701126,  91.92379 ,  18.043707],
         [109.19955 ,  92.48515 ,  18.451801],
         [109.71888 ,  92.96885 ,  18.718788],
         [110.12411 ,  93.33418 ,  19.021248],
         [110.327675,  93.66876 ,  19.73334 ],
         [110.385994,  93.92916 ,  20.19345 ],
         [110.2476  ,  94.12306 ,  20.811255],
         [110.00157 ,  94.280975,  21.454351],
         [109.76818 ,  94.36186 ,  21.83825 ],
         [109.44519 ,  94.33662 ,  22.303995],
         [109.14918 ,  94.272354,  22.669666],
         [108.82168 ,  94.17706 ,  22.9656  ],
         [108.52082 ,  94.01236 ,  23.090788],
         [108.3411  ,  93.911224,  23.16191 ],
         [108.144905,  93.80795 ,  23.22914 ],
         [107.91151 ,  93.66019 ,  23.28561 ],
         [107.41374 ,  93.37277 ,  23.336624],
         [106.43824 ,  92.31783 ,  23.770128],
         [106.65088 ,  90.15469 ,  20.630663],
         [108.30524 ,  90.45663 ,  21.265432],
         [109.17109 ,  90.546524,  21.11664 ],
         [109.97572 ,  90.54156 ,  21.086134],
         [110.787895,  90.05762 ,  21.168262],
         [111.14533 ,  89.70039 ,  21.213018],
         [111.39089 ,  89.21997 ,  21.301062],
         [111.51537 ,  88.80913 ,  21.380625],
         [111.58698 ,  88.295235,  21.612473],
         [111.25718 ,  87.71857 ,  22.028294],
         [110.47714 ,  86.88433 ,  22.556171],
         [109.32698 ,  86.6643  ,  23.612291],
         [109.32698 ,  86.6643  ,  23.612291],
         [109.04139 ,  86.28972 ,  25.14591 ],
         [109.637436,  86.53961 ,  25.930859],
         [109.77165 ,  86.88381 ,  26.538294],
         [109.79577 ,  87.196014,  26.91638 ],
         [109.77199 ,  87.58478 ,  27.276918],
         [109.68791 ,  87.96311 ,  27.605177],
         [109.56076 ,  88.360634,  27.84097 ],
         [109.42666 ,  88.636024,  28.037687],
         [109.33069 ,  88.87496 ,  28.187756],
         [109.11849 ,  89.25783 ,  28.26397 ],
         [108.74597 ,  89.725136,  28.267729],
         [108.37937 ,  90.10129 ,  28.277285],
         [107.99868 ,  90.51117 ,  28.247791],
         [107.50421 ,  90.92804 ,  27.96925 ],
         [107.29449 ,  91.09532 ,  27.841013],
         [107.08084 ,  91.19853 ,  27.737055],
         [106.89858 ,  91.43603 ,  27.526627],
         [106.68682 ,  91.615005,  27.181076],
         [106.49416 ,  91.77534 ,  26.904493],
         [106.316826,  91.91038 ,  26.627707],
         [106.17358 ,  92.00791 ,  26.278885],
         [106.039085,  92.10918 ,  25.87379 ],
         [105.93023 ,  92.18864 ,  25.14316 ],
         [106.43824 ,  92.31783 ,  23.770128]], dtype=float32),
  array([[ 28.679188,  88.391304,  17.614212],
         [ 28.642523,  88.58415 ,  17.66137 ],
         [ 28.625185,  88.694145,  17.698366],
         [ 28.604227,  88.796364,  17.732143],
         [ 28.570354,  88.926735,  17.792587],
         [ 28.480907,  89.09945 ,  17.809017],
         [ 28.414864,  89.22349 ,  17.82279 ],
         [ 28.364996,  89.335106,  17.832747],
         [ 28.31106 ,  89.45126 ,  17.851297],
         [ 28.23898 ,  89.58015 ,  17.87052 ],
         [ 28.132893,  89.7795  ,  17.922167],
         [ 28.027372,  90.05968 ,  18.089375],
         [ 27.587212,  90.52675 ,  18.39032 ],
         [ 26.877575,  90.93273 ,  19.019566],
         [ 26.71186 ,  91.67202 ,  19.937225],
         [ 26.220074,  93.061295,  21.505724],
         [ 26.220074,  93.061295,  21.505724],
         [ 25.229404,  92.26166 ,  23.166428],
         [ 24.144754,  92.22732 ,  23.941608],
         [ 23.540855,  92.23148 ,  24.270876],
         [ 26.220074,  93.061295,  21.505724],
         [ 26.705645,  94.79278 ,  21.249758],
         [ 26.46139 ,  95.4322  ,  21.229355],
         [ 23.540855,  92.23148 ,  24.270876],
         [ 22.382097,  92.651024,  23.203693],
         [ 21.614767,  93.396126,  23.107994],
         [ 21.355545,  94.08397 ,  22.688059],
         [ 21.50573 ,  94.76261 ,  22.421057],
         [ 21.801376,  95.29432 ,  22.013206],
         [ 22.314192,  95.79518 ,  21.812416],
         [ 23.044964,  95.94561 ,  21.662018],
         [ 23.538404,  95.95194 ,  21.65013 ],
         [ 23.847408,  95.93171 ,  21.634026],
         [ 24.09585 ,  95.90762 ,  21.608727],
         [ 24.377748,  95.948494,  21.597631],
         [ 24.709518,  95.98804 ,  21.660374],
         [ 26.46139 ,  95.4322  ,  21.229355],
         [ 23.540855,  92.23148 ,  24.270876],
         [ 23.98389 ,  91.7749  ,  25.901594],
         [ 23.568237,  92.09823 ,  26.66866 ],
         [ 23.452122,  92.29421 ,  27.179522],
         [ 23.424147,  92.691734,  27.737436],
         [ 23.53059 ,  93.215866,  28.202477],
         [ 23.645721,  93.63027 ,  28.57438 ],
         [ 23.901184,  94.031136,  28.862886],
         [ 24.14681 ,  94.337524,  29.012993],
         [ 24.602434,  94.74277 ,  29.001276],
         [ 25.02376 ,  95.07002 ,  28.954643],
         [ 25.553602,  95.51097 ,  28.934454],
         [ 26.075098,  96.060036,  28.614946],
         [ 26.2963  ,  96.254326,  28.446404],
         [ 26.581938,  96.395905,  28.196444],
         [ 26.840971,  96.54956 ,  27.860825],
         [ 27.04434 ,  96.72647 ,  27.620092],
         [ 27.20598 ,  96.8896  ,  27.2975  ],
         [ 27.339613,  97.009094,  26.994041],
         [ 27.439875,  97.11039 ,  26.636421],
         [ 27.49265 ,  97.16754 ,  26.253569],
         [ 27.526817,  97.21761 ,  25.899157],
         [ 26.9631  ,  97.23677 ,  24.21702 ],
         [ 26.46139 ,  95.4322  ,  21.229355],
         [ 27.317116,  96.02192 ,  23.0659  ],
         [ 26.9631  ,  97.23677 ,  24.21702 ],
         [ 26.46139 ,  95.4322  ,  21.229355],
         [ 26.607355,  95.55209 ,  19.183388],
         [ 25.737314,  96.2931  ,  18.61637 ],
         [ 25.147743,  96.87283 ,  18.623514],
         [ 24.669872,  97.30728 ,  18.677834],
         [ 24.23234 ,  97.794044,  18.792923],
         [ 23.598879,  98.36033 ,  19.339844],
         [ 23.121954,  98.78757 ,  19.679152],
         [ 22.869143,  98.99608 ,  19.991028],
         [ 22.690956,  99.30574 ,  20.33609 ],
         [ 22.694307,  99.55588 ,  20.701277],
         [ 22.699738,  99.73897 ,  21.095827],
         [ 22.823689,  99.87835 ,  21.565968],
         [ 23.048992,  99.95902 ,  21.98496 ],
         [ 23.237547, 100.02153 ,  22.44091 ],
         [ 23.431353, 100.03637 ,  22.825829],
         [ 23.646303, 100.03328 ,  23.169445],
         [ 23.883621, 100.006966,  23.448893],
         [ 24.081976,  99.96409 ,  23.661377],
         [ 24.356335,  99.76001 ,  23.779121],
         [ 24.493011,  99.679504,  23.828747],
         [ 24.567745,  99.62232 ,  23.85204 ],
         [ 24.642902,  99.57499 ,  23.875473],
         [ 24.72845 ,  99.51728 ,  23.90713 ],
         [ 24.825237,  99.44495 ,  23.939974],
         [ 24.940084,  99.36349 ,  23.984415],
         [ 25.116882,  99.24933 ,  24.047184],
         [ 25.3861  ,  99.109856,  24.091537],
         [ 26.007559,  98.76069 ,  24.102896],
         [ 26.9631  ,  97.23677 ,  24.21702 ]], dtype=float32)],
 41: [array([[ 99.044975,  97.86056 ,  18.050114],
         [ 99.053444,  97.87974 ,  18.056446],
         [ 99.05515 ,  97.88547 ,  18.057934],
         [ 99.056046,  97.8905  ,  18.059374],
         [ 99.05513 ,  97.89739 ,  18.061886],
         [ 99.05925 ,  97.90797 ,  18.065195],
         [ 99.063225,  97.91576 ,  18.067692],
         [ 99.06761 ,  97.92325 ,  18.069908],
         [ 99.07222 ,  97.93133 ,  18.072817],
         [ 99.07702 ,  97.941185,  18.076683],
         [ 99.08208 ,  97.95296 ,  18.081764],
         [ 99.08727 ,  97.96949 ,  18.087341],
         [ 99.09955 ,  97.98979 ,  18.094831],
         [ 99.11134 ,  98.010506,  18.102064],
         [ 99.122925,  98.03307 ,  18.109816],
         [ 99.13571 ,  98.0594  ,  18.118856],
         [ 99.14807 ,  98.08836 ,  18.12908 ],
         [ 99.16439 ,  98.124306,  18.13525 ],
         [ 99.1779  ,  98.1578  ,  18.141977],
         [ 99.19007 ,  98.199   ,  18.148672],
         [ 99.212814,  98.244125,  18.15665 ],
         [ 99.23912 ,  98.28634 ,  18.16443 ],
         [ 99.259964,  98.33191 ,  18.170946],
         [ 99.2751  ,  98.37557 ,  18.17885 ],
         [ 99.289314,  98.41831 ,  18.192698],
         [ 99.31958 ,  98.47074 ,  18.201664],
         [ 99.33969 ,  98.522285,  18.211554],
         [ 99.36921 ,  98.57288 ,  18.22456 ],
         [ 99.39356 ,  98.637695,  18.235762],
         [ 99.41807 ,  98.7024  ,  18.253086],
         [ 99.443344,  98.761696,  18.271965],
         [ 99.4773  ,  98.8312  ,  18.296938],
         [ 99.5224  ,  98.94665 ,  18.309006],
         [ 99.57339 ,  99.050644,  18.308609],
         [ 99.623535,  99.16286 ,  18.293646],
         [ 99.67744 ,  99.31576 ,  18.302612],
         [ 99.725746,  99.48524 ,  18.303936],
         [ 99.762856,  99.802216,  18.343164],
         [100.34709 , 100.3047  ,  18.797335],
         [100.89643 , 100.71453 ,  19.180527],
         [101.28116 , 101.291855,  19.757442],
         [101.70088 , 103.42291 ,  21.67499 ],
         [101.70088 , 103.42291 ,  21.67499 ],
         [103.26057 , 102.868675,  23.545874],
         [104.38645 , 102.9552  ,  24.209394],
         [105.007866, 103.03802 ,  24.49341 ],
         [101.70088 , 103.42291 ,  21.67499 ],
         [100.74138 , 105.31163 ,  21.483904],
         [100.88372 , 106.11499 ,  21.402618],
         [105.007866, 103.03802 ,  24.49341 ],
         [104.711296, 102.71194 ,  26.17159 ],
         [105.31507 , 102.90758 ,  26.70996 ],
         [105.47845 , 103.47001 ,  27.383259],
         [105.495964, 103.74722 ,  27.77274 ],
         [105.48792 , 103.92539 ,  28.034794],
         [105.47844 , 104.168106,  28.32607 ],
         [105.275665, 104.45211 ,  28.819904],
         [105.062195, 104.9468  ,  29.28459 ],
         [104.85506 , 105.280266,  29.575037],
         [104.71597 , 105.56886 ,  29.89085 ],
         [104.285   , 106.03526 ,  30.04456 ],
         [103.91779 , 106.29489 ,  30.060118],
         [103.67713 , 106.4771  ,  30.082458],
         [103.440735, 106.657814,  30.142778],
         [103.22242 , 106.88699 ,  30.225096],
         [102.846985, 107.20077 ,  30.078648],
         [102.53921 , 107.47163 ,  30.028673],
         [102.20606 , 107.62258 ,  29.934097],
         [101.94762 , 107.76762 ,  29.865124],
         [101.60686 , 107.93691 ,  29.517069],
         [101.22433 , 108.14493 ,  29.215584],
         [100.98704 , 108.24115 ,  28.979612],
         [100.77872 , 108.307495,  28.750368],
         [100.56226 , 108.38198 ,  28.517948],
         [100.36581 , 108.46771 ,  28.290064],
         [100.1722  , 108.52312 ,  27.941256],
         [100.0285  , 108.584724,  27.557909],
         [ 99.923515, 108.647934,  27.176144],
         [ 99.85235 , 108.6998  ,  26.744743],
         [ 99.81567 , 108.715385,  26.251795],
         [ 99.87252 , 108.72288 ,  25.746094],
         [100.22278 , 108.81885 ,  24.81576 ],
         [100.88372 , 106.11499 ,  21.402618],
         [100.646576, 105.80305 ,  18.945982],
         [101.56703 , 106.72082 ,  18.340792],
         [102.07988 , 107.27925 ,  18.184368],
         [102.26567 , 107.60991 ,  18.158539],
         [102.36928 , 107.818565,  18.125546],
         [102.4334  , 107.99678 ,  18.082003],
         [102.50488 , 108.170135,  18.040648],
         [102.593704, 108.36218 ,  18.005455],
         [102.74275 , 108.67399 ,  18.030273],
         [102.9324  , 109.092995,  18.200947],
         [103.21409 , 109.7278  ,  18.51862 ],
         [103.427734, 110.45582 ,  18.501566],
         [103.65049 , 110.96086 ,  18.64347 ],
         [103.80103 , 111.37317 ,  19.139744],
         [103.957016, 111.64195 ,  19.58263 ],
         [104.06635 , 111.81422 ,  20.112057],
         [104.07999 , 111.90969 ,  20.677132],
         [104.0447  , 111.96165 ,  21.20974 ],
         [103.91077 , 111.979355,  21.776665],
         [103.676765, 111.93899 ,  22.300089],
         [103.49589 , 111.93477 ,  22.734934],
         [103.23804 , 111.8382  ,  23.160013],
         [102.89986 , 111.63434 ,  23.602573],
         [102.238625, 111.301575,  23.825848],
         [102.01461 , 111.14351 ,  23.940437],
         [101.79046 , 110.98917 ,  24.063654],
         [101.472534, 110.73036 ,  24.220745],
         [101.03833 , 110.30546 ,  24.517609],
         [100.84744 , 110.07089 ,  24.639261],
         [100.7345  , 109.9978  ,  24.709238],
         [100.22278 , 108.81885 ,  24.81576 ],
         [100.88372 , 106.11499 ,  21.402618],
         [100.079506, 106.942024,  23.530153],
         [100.08827 , 107.66716 ,  23.928022],
         [100.09881 , 107.85518 ,  24.023863],
         [100.22278 , 108.81885 ,  24.81576 ],
         [105.007866, 103.03802 ,  24.49341 ],
         [106.04595 , 103.43026 ,  23.360937],
         [106.813   , 103.94947 ,  23.281355],
         [107.12195 , 104.62434 ,  22.894146],
         [107.24063 , 105.14924 ,  22.660912],
         [107.2616  , 105.80296 ,  22.44975 ],
         [107.19479 , 106.33406 ,  22.206041],
         [106.9697  , 106.77527 ,  22.055784],
         [106.71213 , 107.19384 ,  22.027231],
         [106.40953 , 107.6331  ,  21.940678],
         [105.957085, 107.99664 ,  21.88017 ],
         [104.6531  , 108.214355,  21.706127],
         [103.58273 , 108.29182 ,  22.016127],
         [103.0887  , 107.94411 ,  22.064003],
         [102.33257 , 107.41847 ,  22.125076],
         [100.88372 , 106.11499 ,  21.402618]], dtype=float32),
  array([[ 31.598734,  94.070244,  21.762358],
         [ 31.996716,  95.90438 ,  21.59191 ],
         [ 31.736015,  96.789795,  21.33974 ],
         [ 31.598734,  94.070244,  21.762358],
         [ 30.3814  ,  93.26459 ,  23.737673],
         [ 29.738218,  93.100494,  24.098736],
         [ 31.736015,  96.789795,  21.33974 ],
         [ 32.10105 ,  96.66043 ,  19.167982],
         [ 31.321077,  96.77525 ,  18.390104],
         [ 30.41228 ,  97.512764,  18.271156],
         [ 30.056942,  97.765396,  18.197289],
         [ 29.750181,  97.98706 ,  18.230291],
         [ 29.461912,  98.33671 ,  18.303288],
         [ 29.176224,  98.61622 ,  18.311409],
         [ 28.934883,  98.97025 ,  18.26682 ],
         [ 28.55747 ,  99.470375,  18.453333],
         [ 28.239777,  99.93192 ,  18.495153],
         [ 27.980358, 100.40031 ,  18.594091],
         [ 27.71934 , 100.85586 ,  19.016615],
         [ 27.534065, 101.16117 ,  19.36091 ],
         [ 27.369362, 101.38546 ,  19.813532],
         [ 27.285507, 101.57115 ,  20.303596],
         [ 27.36404 , 101.637764,  20.909296],
         [ 27.41901 , 101.749176,  21.429949],
         [ 27.560555, 101.8579  ,  21.92107 ],
         [ 27.727818, 101.93782 ,  22.272661],
         [ 27.955656, 102.00309 ,  22.668516],
         [ 28.264542, 102.045944,  23.067232],
         [ 28.688025, 101.900696,  23.499802],
         [ 29.214855, 101.74406 ,  23.716087],
         [ 29.737387, 101.60076 ,  23.815386],
         [ 29.982819, 101.48279 ,  23.88938 ],
         [ 30.165953, 101.37289 ,  23.966787],
         [ 30.37024 , 101.26869 ,  24.03435 ],
         [ 30.677246, 101.141   ,  24.08098 ],
         [ 30.995989, 100.923874,  24.141264],
         [ 31.33085 , 100.54331 ,  24.181534],
         [ 31.911556,  99.750374,  24.536495],
         [ 31.736015,  96.789795,  21.33974 ],
         [ 32.25298 ,  98.01105 ,  23.2304  ],
         [ 32.145653,  98.734825,  23.654392],
         [ 31.911556,  99.750374,  24.536495],
         [ 31.736015,  96.789795,  21.33974 ],
         [ 30.062096,  97.783264,  21.80169 ],
         [ 29.414856,  97.98717 ,  21.892012],
         [ 28.960424,  98.098816,  21.911829],
         [ 28.269667,  98.196976,  21.756508],
         [ 27.50876 ,  98.21408 ,  21.648762],
         [ 26.979052,  97.99466 ,  21.651323],
         [ 26.502104,  97.61658 ,  21.685772],
         [ 26.175276,  97.10266 ,  21.76771 ],
         [ 25.9708  ,  96.79389 ,  21.855255],
         [ 25.854774,  96.495155,  21.992996],
         [ 25.682194,  96.103004,  22.130661],
         [ 25.620815,  95.59617 ,  22.371515],
         [ 25.56666 ,  95.3144  ,  22.484112],
         [ 25.69814 ,  94.91855 ,  22.654034],
         [ 25.803093,  94.46946 ,  22.838129],
         [ 26.161978,  93.955986,  23.135532],
         [ 26.420273,  93.68578 ,  23.312202],
         [ 26.722221,  93.42755 ,  23.450394],
         [ 27.36084 ,  93.19308 ,  23.495747],
         [ 28.098877,  92.97872 ,  23.565598],
         [ 28.68396 ,  93.03326 ,  23.418612],
         [ 29.738218,  93.100494,  24.098736],
         [ 29.738218,  93.100494,  24.098736],
         [ 29.808622,  92.912766,  25.356077],
         [ 29.094204,  92.76791 ,  26.034588],
         [ 28.672447,  93.074135,  26.752636],
         [ 28.4368  ,  93.345314,  27.23626 ],
         [ 28.31234 ,  93.624954,  27.615904],
         [ 28.317635,  93.99181 ,  28.094988],
         [ 28.352812,  94.3751  ,  28.511261],
         [ 28.452219,  94.78253 ,  28.947746],
         [ 28.641417,  95.266716,  29.228292],
         [ 28.805191,  95.62699 ,  29.454966],
         [ 28.94943 ,  95.951775,  29.671902],
         [ 29.227663,  96.403694,  29.771177],
         [ 29.597752,  96.93506 ,  29.764395],
         [ 29.908194,  97.401505,  29.72704 ],
         [ 30.170185,  97.84061 ,  29.670551],
         [ 30.52958 ,  98.253174,  29.380798],
         [ 30.802862,  98.49772 ,  29.227789],
         [ 31.025286,  98.68666 ,  29.070286],
         [ 31.258068,  98.90753 ,  28.770391],
         [ 31.555363,  99.15368 ,  28.425594],
         [ 31.781895,  99.3585  ,  28.13199 ],
         [ 31.974482,  99.47546 ,  27.8086  ],
         [ 32.06866 ,  99.57139 ,  27.561878],
         [ 32.154274,  99.66701 ,  27.31653 ],
         [ 32.197926,  99.77226 ,  26.981932],
         [ 32.25379 ,  99.8756  ,  26.656515],
         [ 32.290367,  99.955124,  26.237307],
         [ 32.254375, 100.01534 ,  25.826033],
         [ 31.911556,  99.750374,  24.536495],
         [ 35.223495,  91.05526 ,  17.188087],
         [ 35.05932 ,  91.01776 ,  17.396053],
         [ 35.003914,  90.99815 ,  17.505621],
         [ 34.976387,  90.97419 ,  17.604795],
         [ 34.958584,  90.94712 ,  17.72191 ],
         [ 34.94353 ,  90.92688 ,  17.880238],
         [ 34.518356,  91.08275 ,  18.20308 ],
         [ 34.11724 ,  91.22497 ,  18.405823],
         [ 33.52582 ,  91.43217 ,  18.715574],
         [ 32.75442 ,  91.8607  ,  19.159977],
         [ 32.45456 ,  92.290276,  19.663588],
         [ 31.598734,  94.070244,  21.762358]], dtype=float32)],
 42: [array([[102.76234  , 100.30851  ,  20.552252 ],
         [102.27945  , 102.47358  ,  20.78706  ],
         [102.79094  , 103.20329  ,  20.863565 ],
         [102.76234  , 100.30851  ,  20.552252 ],
         [104.27946  ,  98.844475 ,  21.981806 ],
         [104.881714 ,  98.6594   ,  22.328894 ],
         [102.79094  , 103.20329  ,  20.863565 ],
         [102.32349  , 103.66983  ,  23.0559   ],
         [102.45618  , 104.19548  ,  23.610956 ],
         [102.665    , 104.707756 ,  24.175138 ],
         [102.88485  , 104.805916 ,  24.382177 ],
         [102.79094  , 103.20329  ,  20.863565 ],
         [102.62301  , 103.62946  ,  18.589169 ],
         [103.78675  , 104.68542  ,  18.509062 ],
         [104.17853  , 105.07548  ,  18.516356 ],
         [104.60129  , 105.416725 ,  18.595562 ],
         [104.96557  , 105.76287  ,  18.774925 ],
         [105.36168  , 106.15586  ,  19.367727 ],
         [105.73991  , 106.46049  ,  19.775026 ],
         [105.908165 , 106.58931  ,  20.272205 ],
         [105.9798   , 106.659744 ,  20.733368 ],
         [105.97108  , 106.65512  ,  21.259312 ],
         [105.94045  , 106.55786  ,  21.76468  ],
         [105.82463  , 106.44768  ,  22.357954 ],
         [105.41899  , 106.24527  ,  22.900566 ],
         [105.20753  , 106.1653   ,  23.127344 ],
         [104.99486  , 106.102745 ,  23.297348 ],
         [104.62321  , 105.9166   ,  23.454268 ],
         [104.144684 , 105.651024 ,  23.443636 ],
         [103.96631  , 105.515236 ,  23.415874 ],
         [102.88485  , 104.805916 ,  24.382177 ],
         [102.79094  , 103.20329  ,  20.863565 ],
         [104.67192  , 103.51125  ,  21.420029 ],
         [105.368835 , 103.637924 ,  21.27521  ],
         [105.832    , 103.69659  ,  21.208107 ],
         [106.384186 , 103.647606 ,  21.118664 ],
         [106.935394 , 103.130936 ,  21.096632 ],
         [107.4055   , 102.642365 ,  21.011843 ],
         [107.7137   , 102.00387  ,  21.013016 ],
         [107.79468  , 101.573105 ,  20.996943 ],
         [107.85445  , 101.30363  ,  20.947916 ],
         [107.83575  , 100.782104 ,  21.15751  ],
         [107.77353  , 100.290215 ,  21.271986 ],
         [107.53454  ,  99.75771  ,  21.359756 ],
         [107.30117  ,  99.370094 ,  21.485128 ],
         [106.9765   ,  99.029076 ,  21.6087   ],
         [106.41641  ,  98.81914  ,  21.684042 ],
         [105.79635  ,  98.7802   ,  21.716356 ],
         [104.881714 ,  98.6594   ,  22.328894 ],
         [104.881714 ,  98.6594   ,  22.328894 ],
         [104.69278  ,  98.27888  ,  23.463825 ],
         [105.35245  ,  98.014786 ,  24.18053  ],
         [105.74188  ,  98.17045  ,  25.009687 ],
         [105.89242  ,  98.26744  ,  25.544937 ],
         [105.96034  ,  98.43596  ,  26.014126 ],
         [106.026405 ,  98.61779  ,  26.414856 ],
         [105.981026 ,  99.0064   ,  26.897602 ],
         [105.93085  ,  99.3195   ,  27.229527 ],
         [105.77563  ,  99.61675  ,  27.601639 ],
         [105.58153  , 100.144356 ,  27.959375 ],
         [105.28945  , 100.601746 ,  28.218079 ],
         [105.0904   , 100.91403  ,  28.510532 ],
         [104.81509  , 101.34064  ,  28.646776 ],
         [104.63688  , 101.61041  ,  28.651505 ],
         [104.33086  , 101.8748   ,  28.55822  ],
         [104.151146 , 102.09528  ,  28.45435  ],
         [103.97716  , 102.32076  ,  28.334019 ],
         [103.648674 , 102.68498  ,  28.059092 ],
         [103.32582  , 102.96026  ,  27.869127 ],
         [103.18009  , 103.07033  ,  27.77405  ],
         [103.00612  , 103.23213  ,  27.665817 ],
         [102.75293  , 103.50891  ,  27.479294 ],
         [102.46125  , 103.742966 ,  27.077726 ],
         [102.27845  , 103.90681  ,  26.765974 ],
         [102.13445  , 104.04619  ,  26.291208 ],
         [102.022896 , 104.17618  ,  25.716648 ],
         [102.88485  , 104.805916 ,  24.382177 ],
         [ 98.68913  ,  97.54095  ,  15.701035 ],
         [ 98.79501  ,  97.559746 ,  15.773228 ],
         [ 98.83986  ,  97.567665 ,  15.799922 ],
         [ 98.87273  ,  97.56884  ,  15.8233795],
         [ 98.90045  ,  97.56692  ,  15.846736 ],
         [ 98.928444 ,  97.56361  ,  15.87455  ],
         [ 98.95805  ,  97.55949  ,  15.907373 ],
         [ 99.00429  ,  97.561554 ,  15.945576 ],
         [ 99.053894 ,  97.56537  ,  15.985192 ],
         [ 99.10359  ,  97.57491  ,  16.031696 ],
         [ 99.14749  ,  97.5992   ,  16.112968 ],
         [ 99.22271  ,  97.60849  ,  16.209251 ],
         [ 99.30715  ,  97.648605 ,  16.33452  ],
         [ 99.407036 ,  97.69126  ,  16.478487 ],
         [ 99.56452  ,  97.73413  ,  16.739614 ],
         [100.35218  ,  97.967964 ,  16.93059  ],
         [101.02446  ,  98.21673  ,  17.28137  ],
         [101.568855 ,  98.63141  ,  18.03657  ],
         [101.74683  ,  98.99631  ,  18.664734 ],
         [102.76234  , 100.30851  ,  20.552252 ]], dtype=float32),
  array([[ 32.18145 ,  99.863365,  16.596443],
         [ 32.165516,  99.86848 ,  16.607748],
         [ 32.154037,  99.86277 ,  16.613804],
         [ 32.14062 ,  99.85782 ,  16.620138],
         [ 32.12879 ,  99.86406 ,  16.627337],
         [ 32.11948 ,  99.871925,  16.632824],
         [ 32.11017 ,  99.87891 ,  16.640522],
         [ 32.099575,  99.88633 ,  16.64888 ],
         [ 32.08797 ,  99.89479 ,  16.657265],
         [ 32.07229 ,  99.904045,  16.667696],
         [ 32.056942,  99.92131 ,  16.676617],
         [ 32.033207,  99.94015 ,  16.686255],
         [ 32.00192 ,  99.96403 ,  16.698185],
         [ 31.96262 ,  99.994385,  16.720377],
         [ 31.923447, 100.02437 ,  16.743078],
         [ 31.88376 , 100.05397 ,  16.768328],
         [ 31.844658, 100.08736 ,  16.801853],
         [ 31.80903 , 100.12027 ,  16.841791],
         [ 31.772778, 100.15435 ,  16.888279],
         [ 31.731785, 100.19145 ,  16.944494],
         [ 31.68173 , 100.246765,  17.016766],
         [ 31.602085, 100.30953 ,  17.097374],
         [ 31.495314, 100.44018 ,  17.174511],
         [ 31.438032, 100.597626,  17.273888],
         [ 31.402878, 100.76062 ,  17.394117],
         [ 31.178484, 101.062744,  17.508556],
         [ 30.723936, 101.42797 ,  17.667622],
         [ 30.209343, 101.74354 ,  17.892807],
         [ 29.746902, 102.063675,  18.248802],
         [ 29.308882, 102.58648 ,  18.644495],
         [ 29.113527, 103.04545 ,  19.556038],
         [ 28.69485 , 104.547165,  21.405266],
         [ 28.69485 , 104.547165,  21.405266],
         [ 27.432928, 103.57999 ,  23.054964],
         [ 26.490572, 103.52594 ,  23.698118],
         [ 25.989262, 103.4557  ,  23.995539],
         [ 28.69485 , 104.547165,  21.405266],
         [ 29.426691, 106.4428  ,  21.401936],
         [ 29.228146, 107.10768 ,  21.364033],
         [ 25.989262, 103.4557  ,  23.995539],
         [ 26.420994, 102.981834,  25.300459],
         [ 25.789814, 103.08178 ,  26.125538],
         [ 25.711533, 103.29887 ,  26.809324],
         [ 25.741854, 103.47551 ,  27.376965],
         [ 25.831268, 103.742744,  27.882887],
         [ 26.090467, 104.11146 ,  28.359861],
         [ 26.280304, 104.3844  ,  28.648256],
         [ 26.457626, 104.62797 ,  28.887657],
         [ 26.65296 , 104.83068 ,  29.169807],
         [ 26.973288, 105.16135 ,  29.361029],
         [ 27.149464, 105.39286 ,  29.436403],
         [ 27.406736, 105.63331 ,  29.534138],
         [ 27.680088, 105.92285 ,  29.65551 ],
         [ 28.1723  , 106.39784 ,  29.404247],
         [ 28.400196, 106.68711 ,  29.269241],
         [ 28.689592, 106.97738 ,  29.141426],
         [ 28.941929, 107.24558 ,  28.997581],
         [ 29.224945, 107.56067 ,  28.57661 ],
         [ 29.449024, 107.79643 ,  28.30959 ],
         [ 29.583317, 107.94907 ,  28.136448],
         [ 29.693237, 108.0805  ,  27.953794],
         [ 29.805965, 108.202126,  27.751455],
         [ 29.930168, 108.33717 ,  27.469023],
         [ 30.026485, 108.449615,  27.086487],
         [ 30.115875, 108.5146  ,  26.675331],
         [ 30.12357 , 108.530464,  26.276413],
         [ 30.134151, 108.517235,  25.833427],
         [ 29.64628 , 108.62009 ,  24.452097],
         [ 25.989262, 103.4557  ,  23.995539],
         [ 24.98817 , 103.81258 ,  23.137178],
         [ 24.24371 , 104.351746,  22.937046],
         [ 23.863918, 105.05684 ,  22.700476],
         [ 23.757215, 105.77755 ,  22.641115],
         [ 23.829361, 106.58014 ,  22.58835 ],
         [ 24.009848, 107.206985,  22.560383],
         [ 24.318853, 107.74252 ,  22.603363],
         [ 24.674911, 108.18917 ,  22.593441],
         [ 25.078367, 108.48281 ,  22.575508],
         [ 25.604885, 108.58693 ,  22.562454],
         [ 26.10744 , 108.627426,  22.552828],
         [ 28.584042, 107.96737 ,  23.10424 ],
         [ 29.228146, 107.10768 ,  21.364033],
         [ 29.02968 , 107.65144 ,  23.012644],
         [ 28.584042, 107.96737 ,  23.10424 ],
         [ 29.64628 , 108.62009 ,  24.452097],
         [ 29.7937  , 107.88689 ,  23.607712],
         [ 28.584042, 107.96737 ,  23.10424 ],
         [ 29.228146, 107.10768 ,  21.364033],
         [ 29.16372 , 107.46393 ,  19.390902],
         [ 28.29457 , 108.511086,  19.214718],
         [ 27.862917, 108.869606,  19.217031],
         [ 27.497206, 109.341515,  19.286945],
         [ 27.20783 , 109.71822 ,  19.375751],
         [ 26.962013, 110.07998 ,  19.722872],
         [ 26.750603, 110.461624,  19.922394],
         [ 26.578674, 110.89414 ,  20.205568],
         [ 26.375185, 111.154106,  20.761816],
         [ 26.29864 , 111.33215 ,  21.22034 ],
         [ 26.33773 , 111.42246 ,  21.782902],
         [ 26.465155, 111.34623 ,  22.434582],
         [ 26.610918, 111.30649 ,  22.945072],
         [ 26.768276, 111.26625 ,  23.401323],
         [ 29.64628 , 108.62009 ,  24.452097],
         [ 28.97457 , 109.69626 ,  24.22976 ],
         [ 28.475164, 110.15069 ,  24.191767],
         [ 28.004343, 110.48581 ,  24.20414 ]], dtype=float32)],
 43: [array([[105.36273 , 100.84542 ,  20.398159],
         [106.578224,  99.55347 ,  21.991983],
         [107.090256,  99.401054,  22.393656],
         [105.36273 , 100.84542 ,  20.398159],
         [104.79629 , 102.992   ,  20.129402],
         [105.4081  , 103.53647 ,  20.117252],
         [107.090256,  99.401054,  22.393656],
         [108.14738 ,  99.41321 ,  21.822502],
         [109.084915,  99.67994 ,  21.898441],
         [109.77194 , 100.40938 ,  21.574825],
         [110.05325 , 100.971   ,  21.377384],
         [110.10718 , 101.64938 ,  21.242165],
         [109.9517  , 102.28998 ,  21.0916  ],
         [109.637634, 102.899055,  20.961903],
         [109.31218 , 103.33132 ,  20.853418],
         [108.677475, 103.68084 ,  20.719437],
         [108.228455, 103.8708  ,  20.724026],
         [107.603424, 103.794426,  20.753239],
         [107.35729 , 103.8002  ,  20.776897],
         [105.4081  , 103.53647 ,  20.117252],
         [107.090256,  99.401054,  22.393656],
         [106.71552 ,  99.16321 ,  23.596886],
         [107.44023 ,  99.06272 ,  24.480886],
         [107.61102 ,  99.413445,  25.157604],
         [107.623695,  99.74376 ,  25.590364],
         [107.61768 , 100.10054 ,  25.957777],
         [107.476654, 100.459145,  26.29931 ],
         [107.2929  , 100.85991 ,  26.550753],
         [106.91727 , 101.283005,  26.697033],
         [106.655556, 101.670876,  26.791883],
         [106.32772 , 102.05745 ,  26.812777],
         [106.02125 , 102.43246 ,  26.824097],
         [105.63599 , 102.92146 ,  26.590067],
         [105.38493 , 103.26756 ,  26.465143],
         [105.11292 , 103.51443 ,  26.229097],
         [104.941345, 103.697464,  25.969463],
         [104.77194 , 103.84584 ,  25.728443],
         [104.612595, 103.97336 ,  25.522282],
         [104.53115 , 104.07591 ,  25.174559],
         [104.44045 , 104.18901 ,  24.87034 ],
         [104.34929 , 104.25521 ,  24.446493],
         [105.051765, 104.56471 ,  23.100601],
         [105.4081  , 103.53647 ,  20.117252],
         [104.85784 , 104.19351 ,  22.467463],
         [105.051765, 104.56471 ,  23.100601],
         [105.4081  , 103.53647 ,  20.117252],
         [105.534904, 103.564896,  17.77947 ],
         [106.89045 , 104.78821 ,  17.882177],
         [107.29543 , 105.20478 ,  17.963373],
         [107.72425 , 105.601425,  18.456886],
         [108.08135 , 105.9515  ,  18.707888],
         [108.262375, 106.10336 ,  19.40807 ],
         [108.362816, 106.19293 ,  19.802414],
         [108.389656, 106.210205,  20.361034],
         [108.3328  , 106.20922 ,  20.970762],
         [108.125435, 106.21594 ,  21.526363],
         [107.90198 , 106.15968 ,  22.001425],
         [107.4665  , 105.99567 ,  22.409811],
         [107.13816 , 105.91431 ,  22.600235],
         [106.79039 , 105.85299 ,  22.746534],
         [106.25527 , 105.53895 ,  22.736153],
         [105.95026 , 105.34628 ,  22.735247],
         [105.051765, 104.56471 ,  23.100601],
         [101.30815 ,  96.7916  ,  16.395338],
         [101.3747  ,  96.748665,  16.434526],
         [101.43827 ,  96.721054,  16.466825],
         [101.51427 ,  96.73534 ,  16.478603],
         [101.5911  ,  96.76029 ,  16.477026],
         [102.85076 ,  97.87433 ,  16.699327],
         [103.26169 ,  98.15179 ,  16.90775 ],
         [104.022606,  98.285866,  17.206007],
         [104.500305,  98.87653 ,  17.998049],
         [104.58165 ,  99.17356 ,  18.606102],
         [105.36273 , 100.84542 ,  20.398159]], dtype=float32),
  array([[ 36.230347,  98.678505,  16.69517 ],
         [ 36.201843,  98.684135,  16.69123 ],
         [ 36.185413,  98.68282 ,  16.687948],
         [ 36.174465,  98.68138 ,  16.688904],
         [ 36.168186,  98.680565,  16.692787],
         [ 36.165024,  98.68037 ,  16.699186],
         [ 36.16325 ,  98.68095 ,  16.708721],
         [ 36.162067,  98.682205,  16.721209],
         [ 36.14915 ,  98.676735,  16.736898],
         [ 36.14283 ,  98.68685 ,  16.752653],
         [ 36.13981 ,  98.70216 ,  16.765865],
         [ 36.13454 ,  98.721535,  16.779694],
         [ 36.126884,  98.74356 ,  16.793756],
         [ 36.116985,  98.76766 ,  16.807861],
         [ 36.09747 ,  98.791534,  16.822687],
         [ 36.074017,  98.819176,  16.833754],
         [ 36.03568 ,  98.84646 ,  16.845177],
         [ 35.9678  ,  98.86138 ,  16.911537],
         [ 35.936913,  98.86548 ,  16.94981 ],
         [ 35.912624,  98.87268 ,  16.991924],
         [ 35.893417,  98.88131 ,  17.040453],
         [ 35.82716 ,  98.892975,  17.108261],
         [ 35.761154,  98.913605,  17.188768],
         [ 35.696384,  98.94914 ,  17.292055],
         [ 35.59667 ,  98.97829 ,  17.48531 ],
         [ 35.13178 ,  99.26988 ,  17.73268 ],
         [ 34.437096,  99.52018 ,  17.992062],
         [ 33.874054,  99.80349 ,  18.404383],
         [ 33.511497, 100.27704 ,  19.235006],
         [ 32.676956, 101.78397 ,  21.216995],
         [ 32.676956, 101.78397 ,  21.216995],
         [ 33.074844, 103.63026 ,  21.209505],
         [ 32.734753, 104.16977 ,  21.228273],
         [ 32.676956, 101.78397 ,  21.216995],
         [ 31.507116, 100.77428 ,  22.854103],
         [ 30.949762, 100.64439 ,  23.235266],
         [ 32.734753, 104.16977 ,  21.228273],
         [ 33.144817, 104.23502 ,  19.026705],
         [ 31.835861, 105.13811 ,  18.732273],
         [ 31.4142  , 105.49941 ,  18.926487],
         [ 31.214077, 105.67701 ,  19.001127],
         [ 31.004347, 105.93588 ,  19.095842],
         [ 30.71113 , 106.24448 ,  19.150198],
         [ 30.437643, 106.54259 ,  19.215538],
         [ 30.116058, 106.921524,  19.425278],
         [ 29.845037, 107.01464 ,  20.123697],
         [ 29.657879, 107.1223  ,  20.522976],
         [ 29.535185, 107.19271 ,  20.88569 ],
         [ 29.489367, 107.241684,  21.322443],
         [ 29.517447, 107.28848 ,  21.795511],
         [ 29.66658 , 107.288414,  22.310938],
         [ 29.906284, 107.264175,  22.855967],
         [ 30.163153, 107.2283  ,  23.27267 ],
         [ 30.470085, 107.22474 ,  23.610977],
         [ 30.891655, 107.048065,  23.961798],
         [ 31.44921 , 106.71504 ,  24.087498],
         [ 31.87958 , 106.443954,  24.10551 ],
         [ 32.24079 , 106.173386,  24.095133],
         [ 32.911163, 105.299255,  24.15941 ],
         [ 32.734753, 104.16977 ,  21.228273],
         [ 33.240738, 104.676384,  23.38361 ],
         [ 32.911163, 105.299255,  24.15941 ],
         [ 32.734753, 104.16977 ,  21.228273],
         [ 30.984465, 104.59965 ,  22.008509],
         [ 30.197235, 104.6697  ,  21.90306 ],
         [ 29.6139  , 104.57362 ,  21.819866],
         [ 29.163256, 104.42882 ,  21.80374 ],
         [ 28.745743, 104.05789 ,  21.841303],
         [ 28.471863, 103.7097  ,  21.888527],
         [ 28.213768, 103.31823 ,  21.957705],
         [ 28.062052, 102.920654,  21.97974 ],
         [ 28.010853, 102.523834,  22.055557],
         [ 27.997776, 102.107   ,  22.23818 ],
         [ 28.304317, 101.62494 ,  22.442236],
         [ 28.56002 , 101.301544,  22.616873],
         [ 28.88776 , 100.99883 ,  22.694818],
         [ 29.312754, 100.75241 ,  22.697308],
         [ 30.068968, 100.7102  ,  22.676695],
         [ 29.9967  , 100.722916,  22.700344],
         [ 30.949762, 100.64439 ,  23.235266],
         [ 30.949762, 100.64439 ,  23.235266],
         [ 31.156656, 100.3911  ,  24.28392 ],
         [ 30.428436, 100.1783  ,  25.095997],
         [ 30.157312, 100.52475 ,  25.879183],
         [ 30.109785, 100.7684  ,  26.30872 ],
         [ 30.236567, 101.22319 ,  26.723482],
         [ 30.375885, 101.503914,  27.004557],
         [ 30.55592 , 101.8294  ,  27.218702],
         [ 30.886614, 102.158455,  27.408749],
         [ 31.079245, 102.47781 ,  27.53996 ],
         [ 31.266266, 102.80163 ,  27.647198],
         [ 31.670214, 103.22954 ,  27.582775],
         [ 32.064964, 103.72422 ,  27.398355],
         [ 32.34681 , 104.07458 ,  27.221748],
         [ 32.55891 , 104.309364,  27.034956],
         [ 32.695503, 104.47164 ,  26.887806],
         [ 32.866596, 104.668816,  26.63478 ],
         [ 33.036224, 104.88466 ,  26.304367],
         [ 33.155262, 105.017494,  25.950035],
         [ 33.22149 , 105.10736 ,  25.62693 ],
         [ 33.207546, 105.16516 ,  25.242977],
         [ 32.911163, 105.299255,  24.15941 ]], dtype=float32)],
 44: [array([[101.92631 ,  82.94346 ,  16.719189],
         [102.00057 ,  82.942474,  16.768803],
         [102.02759 ,  82.94382 ,  16.783964],
         [102.06063 ,  82.94376 ,  16.80231 ],
         [102.10897 ,  82.94032 ,  16.8336  ],
         [102.1601  ,  82.941086,  16.879509],
         [102.21267 ,  82.94998 ,  16.937595],
         [102.26592 ,  82.97357 ,  16.996975],
         [102.311104,  83.00708 ,  17.06801 ],
         [102.35738 ,  83.04064 ,  17.161407],
         [102.4258  ,  83.0768  ,  17.29226 ],
         [102.63603 ,  83.25182 ,  17.46374 ],
         [102.94721 ,  83.503204,  17.72437 ],
         [103.24594 ,  83.77682 ,  17.917799],
         [103.64883 ,  84.219635,  18.184917],
         [104.58715 ,  84.804726,  19.17652 ],
         [104.9289  ,  85.27304 ,  19.980053],
         [105.95452 ,  86.72144 ,  22.069553],
         [105.95452 ,  86.72144 ,  22.069553],
         [105.486496,  88.86414 ,  22.073212],
         [105.86304 ,  89.463905,  21.9612  ],
         [105.95452 ,  86.72144 ,  22.069553],
         [107.402466,  85.15661 ,  23.787111],
         [108.13327 ,  85.133545,  24.152866],
         [105.86304 ,  89.463905,  21.9612  ],
         [104.80638 ,  89.99305 ,  24.5424  ],
         [104.8305  ,  90.4513  ,  25.003477],
         [104.831055,  90.663826,  25.27224 ],
         [105.432205,  91.23311 ,  26.394869],
         [105.86304 ,  89.463905,  21.9612  ],
         [105.56597 ,  89.831055,  19.66797 ],
         [106.81582 ,  90.74537 ,  19.310656],
         [107.3641  ,  91.39485 ,  19.49168 ],
         [107.670685,  91.71871 ,  19.642405],
         [107.8392  ,  91.9196  ,  19.737204],
         [108.03421 ,  92.13856 ,  19.814924],
         [108.29905 ,  92.45147 ,  19.88458 ],
         [108.55909 ,  92.788895,  19.99555 ],
         [108.88491 ,  93.17732 ,  20.33217 ],
         [109.17782 ,  93.40796 ,  20.826235],
         [109.38499 ,  93.54734 ,  21.299917],
         [109.59466 ,  93.674194,  21.900114],
         [109.57858 ,  93.67192 ,  22.722427],
         [109.37363 ,  93.65602 ,  23.461664],
         [109.18085 ,  93.64911 ,  24.03356 ],
         [108.97041 ,  93.58285 ,  24.461658],
         [108.715004,  93.459236,  24.83948 ],
         [108.36723 ,  93.3071  ,  25.146118],
         [108.09112 ,  93.217186,  25.3936  ],
         [107.746284,  93.086205,  25.658245],
         [107.197815,  92.842995,  25.85786 ],
         [106.96149 ,  92.7262  ,  25.944376],
         [106.76254 ,  92.61585 ,  26.009148],
         [106.57062 ,  92.493996,  26.073153],
         [106.295074,  92.321175,  26.08053 ],
         [105.432205,  91.23311 ,  26.394869],
         [105.86304 ,  89.463905,  21.9612  ],
         [108.05941 ,  89.82102 ,  22.472878],
         [108.856995,  89.84682 ,  22.514936],
         [109.73035 ,  89.51806 ,  22.467773],
         [110.428444,  88.75292 ,  22.604258],
         [110.61998 ,  88.1532  ,  22.68544 ],
         [110.697   ,  87.77244 ,  22.718916],
         [110.68067 ,  87.17804 ,  22.831192],
         [110.388115,  86.588684,  23.02386 ],
         [110.18323 ,  86.13364 ,  23.11169 ],
         [109.59559 ,  85.78771 ,  23.202744],
         [109.44965 ,  85.5631  ,  23.201426],
         [108.13327 ,  85.133545,  24.152866],
         [108.13327 ,  85.133545,  24.152866],
         [107.88274 ,  84.59553 ,  25.89345 ],
         [108.30015 ,  84.55571 ,  26.436382],
         [108.50117 ,  84.685936,  27.036509],
         [108.60578 ,  84.89023 ,  27.538528],
         [108.64223 ,  85.03486 ,  27.907557],
         [108.63488 ,  85.20115 ,  28.26212 ],
         [108.630585,  85.4067  ,  28.706154],
         [108.353455,  85.91552 ,  29.015469],
         [108.232285,  86.27066 ,  29.288061],
         [108.01554 ,  86.61199 ,  29.50043 ],
         [107.817665,  86.85015 ,  29.658548],
         [107.611664,  87.20413 ,  29.801737],
         [107.227776,  87.733154,  30.019173],
         [106.94713 ,  88.04199 ,  30.063522],
         [106.783005,  88.20558 ,  30.045013],
         [106.666016,  88.35709 ,  29.981688],
         [106.56133 ,  88.52278 ,  29.859108],
         [106.48494 ,  88.69018 ,  29.644632],
         [106.4141  ,  88.8575  ,  29.488316],
         [106.30987 ,  89.06533 ,  29.402683],
         [106.22805 ,  89.215126,  29.349297],
         [106.138145,  89.35698 ,  29.293655],
         [106.02466 ,  89.49088 ,  29.230465],
         [105.93789 ,  89.59652 ,  29.168127],
         [105.83727 ,  89.717896,  29.051395],
         [105.7117  ,  89.85338 ,  28.887455],
         [105.54928 ,  90.05827 ,  28.637583],
         [105.447426,  90.39697 ,  28.359652],
         [105.36304 ,  90.61251 ,  28.147575],
         [105.19654 ,  90.74567 ,  27.833147],
         [105.432205,  91.23311 ,  26.394869]], dtype=float32),
  array([[ 25.308447,  93.29521 ,  16.727442],
         [ 25.310095,  93.34715 ,  16.72418 ],
         [ 25.313923,  93.379   ,  16.722897],
         [ 25.314198,  93.424515,  16.727749],
         [ 25.302742,  93.49517 ,  16.738718],
         [ 25.268414,  93.56683 ,  16.756683],
         [ 25.235909,  93.62344 ,  16.779152],
         [ 25.203255,  93.68059 ,  16.801025],
         [ 25.171246,  93.73364 ,  16.820892],
         [ 25.143194,  93.78647 ,  16.845034],
         [ 25.121777,  93.84096 ,  16.867943],
         [ 25.096317,  93.89919 ,  16.906494],
         [ 25.077503,  93.96333 ,  16.94727 ],
         [ 25.05776 ,  94.046844,  16.99197 ],
         [ 25.054298,  94.156166,  17.065125],
         [ 24.862736,  94.3806  ,  17.109482],
         [ 24.767073,  94.49909 ,  17.122395],
         [ 24.681158,  94.6284  ,  17.155151],
         [ 24.591328,  94.76037 ,  17.18688 ],
         [ 24.50515 ,  94.90738 ,  17.252247],
         [ 24.382801,  95.225784,  17.363583],
         [ 23.96619 ,  95.641075,  17.940979],
         [ 23.03125 ,  96.03802 ,  18.705975],
         [ 22.85158 ,  96.51182 ,  19.534117],
         [ 22.538017,  97.943016,  21.761293],
         [ 22.538017,  97.943016,  21.761293],
         [ 23.255571,  99.679245,  21.896656],
         [ 23.188385, 100.461945,  21.878998],
         [ 22.538017,  97.943016,  21.761293],
         [ 21.447659,  97.04065 ,  23.36795 ],
         [ 20.696865,  97.0242  ,  23.853012],
         [ 23.188385, 100.461945,  21.878998],
         [ 23.70871 , 100.66952 ,  20.04631 ],
         [ 23.134026, 101.270905,  19.33742 ],
         [ 22.461216, 102.234825,  19.310154],
         [ 21.993692, 102.76958 ,  19.288664],
         [ 21.650454, 103.25566 ,  19.375952],
         [ 21.461039, 103.67272 ,  19.622635],
         [ 21.297709, 104.05721 ,  19.809309],
         [ 21.100407, 104.45342 ,  19.901226],
         [ 20.920666, 104.81245 ,  19.98915 ],
         [ 20.692986, 105.27449 ,  20.285954],
         [ 20.440594, 105.643555,  20.836596],
         [ 20.245655, 105.83888 ,  21.315496],
         [ 20.064692, 105.94281 ,  21.805908],
         [ 19.966843, 105.973206,  22.250668],
         [ 19.964497, 105.98029 ,  22.788845],
         [ 20.070276, 106.01111 ,  23.439621],
         [ 20.44206 , 105.847206,  24.157644],
         [ 20.64921 , 105.79503 ,  24.583689],
         [ 20.844229, 105.70465 ,  24.889256],
         [ 21.137512, 105.548416,  25.113014],
         [ 21.354733, 105.37327 ,  25.295237],
         [ 21.53097 , 105.21747 ,  25.438065],
         [ 21.742634, 105.03788 ,  25.528534],
         [ 22.044725, 104.80956 ,  25.602829],
         [ 22.502111, 104.50757 ,  25.749779],
         [ 22.911274, 104.09913 ,  25.930485],
         [ 23.213924, 103.72951 ,  25.97162 ],
         [ 23.488796, 103.39615 ,  25.864424],
         [ 24.020515, 102.48514 ,  25.811071],
         [ 23.188385, 100.461945,  21.878998],
         [ 24.023504, 100.96746 ,  23.729443],
         [ 24.207254, 101.50531 ,  24.226257],
         [ 24.217602, 101.82473 ,  24.647133],
         [ 24.227152, 101.98457 ,  24.874517],
         [ 24.020515, 102.48514 ,  25.811071],
         [ 20.696865,  97.0242  ,  23.853012],
         [ 20.730652,  96.54261 ,  25.16493 ],
         [ 20.193718,  96.34054 ,  25.688248],
         [ 19.667759,  96.405975,  26.478613],
         [ 19.401043,  96.667915,  27.284157],
         [ 19.477987,  97.01564 ,  27.87524 ],
         [ 19.781887,  97.339584,  28.37368 ],
         [ 20.072655,  97.61726 ,  28.738827],
         [ 20.280266,  97.91619 ,  29.047064],
         [ 20.509977,  98.281715,  29.318811],
         [ 21.021187,  98.599434,  29.409534],
         [ 21.206154,  98.7511  ,  29.471136],
         [ 21.407187,  98.90922 ,  29.559141],
         [ 21.641813,  99.091545,  29.671505],
         [ 22.06747 ,  99.45198 ,  29.638697],
         [ 22.484154,  99.83295 ,  29.574572],
         [ 22.810867, 100.25047 ,  29.268658],
         [ 22.985518, 100.44796 ,  29.128262],
         [ 23.177559, 100.68502 ,  28.932884],
         [ 23.37565 , 100.92561 ,  28.661901],
         [ 23.532726, 101.10964 ,  28.435246],
         [ 23.706163, 101.30932 ,  28.181213],
         [ 23.873262, 101.51325 ,  27.927513],
         [ 24.015173, 101.71003 ,  27.677994],
         [ 24.15604 , 101.9181  ,  27.420147],
         [ 24.21618 , 102.06974 ,  27.046001],
         [ 24.26244 , 102.20413 ,  26.62114 ],
         [ 24.020515, 102.48514 ,  25.811071],
         [ 23.188385, 100.461945,  21.878998],
         [ 21.71298 , 101.25871 ,  22.51418 ],
         [ 21.108597, 101.54622 ,  22.63761 ],
         [ 18.973461, 101.53369 ,  22.721066],
         [ 18.597172, 101.328835,  22.88922 ],
         [ 18.39418 , 101.13655 ,  22.947561],
         [ 17.789331, 100.56612 ,  23.061253],
         [ 17.659529,  99.651794,  23.07688 ],
         [ 18.00832 ,  98.787025,  23.283419],
         [ 18.719898,  97.71791 ,  23.371008],
         [ 19.574982,  97.43182 ,  23.382704],
         [ 20.696865,  97.0242  ,  23.853012]], dtype=float32)],
 45: [array([[102.23747 ,  85.85711 ,  18.23542 ],
         [102.24274 ,  85.90036 ,  18.241549],
         [102.24486 ,  85.913246,  18.242031],
         [102.24893 ,  85.923584,  18.241476],
         [102.24147 ,  85.95326 ,  18.245863],
         [102.23872 ,  85.976006,  18.248892],
         [102.24011 ,  85.995384,  18.250557],
         [102.24507 ,  86.01455 ,  18.250875],
         [102.27312 ,  86.0423  ,  18.263578],
         [102.30625 ,  86.069954,  18.275986],
         [102.3278  ,  86.14178 ,  18.295092],
         [102.35051 ,  86.22068 ,  18.326614],
         [102.40396 ,  86.317665,  18.37852 ],
         [102.494064,  86.46596 ,  18.44298 ],
         [102.66491 ,  86.725006,  18.42002 ],
         [102.82271 ,  87.001724,  18.441551],
         [102.90924 ,  87.145515,  18.444546],
         [103.00317 ,  87.316   ,  18.44827 ],
         [103.13877 ,  87.54582 ,  18.495104],
         [103.47602 ,  87.87042 ,  18.54274 ],
         [103.89847 ,  88.26938 ,  18.644958],
         [104.62786 ,  88.60894 ,  18.868872],
         [105.22403 ,  88.9937  ,  19.271261],
         [105.50444 ,  89.67835 ,  19.931143],
         [106.21692 ,  90.83428 ,  21.932165],
         [106.21692 ,  90.83428 ,  21.932165],
         [107.49464 ,  89.881065,  23.218636],
         [108.30586 ,  89.91342 ,  23.540857],
         [106.21692 ,  90.83428 ,  21.932165],
         [105.59022 ,  92.56157 ,  22.259485],
         [105.508194,  93.250015,  22.127316],
         [108.30586 ,  89.91342 ,  23.540857],
         [109.29509 ,  90.20103 ,  22.75372 ],
         [110.08873 ,  90.07485 ,  22.708338],
         [111.00299 ,  90.233795,  22.503662],
         [111.68125 ,  91.08545 ,  22.331402],
         [112.02325 ,  91.65767 ,  22.108047],
         [112.11019 ,  92.1165  ,  21.945892],
         [112.15518 ,  92.6156  ,  21.755278],
         [112.14711 ,  93.215324,  21.636227],
         [112.05223 ,  93.77317 ,  21.477531],
         [111.846565,  94.24379 ,  21.341942],
         [111.45856 ,  94.675934,  21.353106],
         [111.16397 ,  94.99483 ,  21.359644],
         [110.77268 ,  95.26128 ,  21.348383],
         [110.191444,  95.419395,  21.41398 ],
         [109.446945,  95.4075  ,  21.641779],
         [106.60701 ,  94.69692 ,  23.472958],
         [105.508194,  93.250015,  22.127316],
         [106.05867 ,  93.898735,  23.00029 ],
         [106.60701 ,  94.69692 ,  23.472958],
[truncated: 114,815 more chars]
